# Supplementary material for: Light and Potassium Improve the Quality of Dendrobium officinale through Optimizing Transcriptomic and Metabolomic Alteration
Source: Molecules. 2022 Jul 29;27(15):4866. doi: 10.3390/molecules27154866 (PMC9369990; doi:10.3390/molecules27154866)
Supplement: Supplementary file 1 [file molecules-27-04866-s001.zip]

Archive with 10 entries (9 files):
- Supplementary Files/
- Supplementary Files/Fig. S1 The expression pattern of 9 DEGs determined by RT-qPCR and RNA-seq.png
- Supplementary Files/Fig. S2 The top 20 KEGG-enriched pathways of DEGs in light- or K-treated D. officinale.png
- Supplementary Files/Fig. S3  The top 20 KEGG-enriched pathways of DEGs in 8 coexpression modules.png
- Supplementary Files/Table S1 The full information about the correlation the co-expressed gene modules and metabolites.xlsx
- Supplementary Files/Table S2 Differential expression of TFs in light- and K-treated D. officinale.xlsx
- Supplementary Files/Table S3 The treatment-altered pattern and annotation of metabolites or DEGs in light- or K-treated D. officinale.xlsx
- Supplementary Files/Table S4 The treatment-altered pattern and annotation of metabolites or TFs in light- and K-treated D. officinale.xlsx
- Supplementary Files/Table S5 RT-qPCR primers of D. officinale genes..xlsx
- Supplementary Files/Table S6 The FPKM matrix of 14, 465 D. officinale genes transcripts across 9 RNAseq samples.xlsx
