# Supplementary material for: Light and Potassium Improve the Quality of Dendrobium officinale through Optimizing Transcriptomic and Metabolomic Alteration
Source: Molecules. 2022 Jul 29;27(15):4866. doi: 10.3390/molecules27154866 (PMC9369990; doi:10.3390/molecules27154866)
Supplement: Supplementary file 1 [file molecules-27-04866-s001.zip › Supplementary Files/Table S1 The full information about the correlation the co-expressed gene modules and metabolites.xlsx]

## Sheet: Sheet1
	Table S1: The full information about the correlation the co-expressed gene modules and metabolites were listed.
Index	Compounds	Abbreviation	Class	CAS	P1	P2	P3	PL1	PL2	PL3	PK1	PK2	PK3	PK/P-log(FC)	PK/P-VIP	PL/P-log(FC)	PL/P-VIP
pme2960	Naringenin chalcone	Naringenin chalcone	Chalcones	73692-50-9	7026500	11145000	5567300	2374800	3407200	6504800	2624600	3932600	2244800	-1.43134	1.36847	-0.950138	1.10667
mws0789	Pinocembrin (Dihydrochrysin)	Dihydrochrysin	Flavanones	480-39-7	291760	418420	224920	28326	70406	159200	111580	204830	117190	-1.10876	1.28023	-1.85813	1.27835
pme3475	Butin	Butin	Flavanones	492-14-8	7031800	11061000	5360400	2381800	3434100	6576700	2711200	4119100	2387100	-1.34735	1.34106	-0.920306	1.08003
mws0463	Hesperetin	Hesperetin	Flavanones	520-33-2	19154	25724	13828	4090.5	10815	23261	5368.9	10458	4695.4	-1.51632	1.35404	-0.621201	0.809235
mws0914	Pinobanksin	Pinobanksin	Flavanonols	548-82-3	995470	1596300	814540	387210	533430	932190	450420	671580	392760	-1.16912	1.30662	-0.878479	1.10301
mws0063	Genistein	Genistein	Isoflavones	446-72-0	40528	56148	29835	15817	17864	32611	18367	15445	14058	-1.40207	1.43343	-0.932356	1.19066
MWSHY0094	(-)-Gallocatechin gallate	(-)-Gallocatechin gallate	Flavones	4233-96-9	126030	35958	62477	28119	54680	20141	29742	6374.3	18737	-2.03284	1.21782	-1.12469	0.958468
Cmqp004699	Fisetin	Fisetin	Flavonols	528-48-3	11223	15298	20606	13459	6952.3	8508.2	7906.6	16767	4978.6	-0.668415	0.91453	-0.704511	1.05602
mws0034	Epigallocatechin-3-gallate	Epigallocatechin-gallate	Flavanols	989-51-5	199960	59511	88135	40669	75612	42362	50734	14364	44534	-1.66478	1.14004	-1.13167	1.00665
HJN055	Dihydrocharcone-4'-O-glucoside	Dihydrocharcone-glc	Chalcones	-	21979	39142	35278	64346	40882	60374	67268	91866	52795	1.13649	1.32597	0.78063	1.2013
mws0046	Naringenin-7-O-Neohesperidoside(Naringin)	Naringin	Flavanones	10236-47-2	79490	131370	96177	185030	114710	217220	129730	151950	210760	0.681535	1.18818	0.75164	1.11994
mws1066	Naringenin-7-O-Rutinoside(Narirutin)	Narirutin	Flavanones	14259-46-2	50917	43338	57450	60266	74727	116970	91086	85779	105740	0.897518	1.47922	0.731943	1.15208
pmp000120	Diosmetin-6-C-glucoside	Diosmetin-glc	Flavanones	-	64638	63844	67308	113360	111470	103270	187580	138440	190650	1.39994	1.52171	0.744829	1.54494
mws1361	Taxifolin-3-O-rhamnoside (Astilbin)	Astilbin	Flavanonols	29838-67-3	9466.3	16742	19861	17395	23286	38133	27493	26133	20123	0.678818	1.10811	0.774646	0.987237
pmb2979	Hesperetin-7-O-(6''-malonyl)glucoside	Hesperetin(malonyl)glc	Flavanonols	-	187010	201630	109390	401370	338670	313820	295510	392230	389800	1.11344	1.3851	1.08138	1.36837
pmp000194	6''-O-Malonylgenistin	Malonylgenistin	Isoflavones	51011-05-3	108460	121120	97474	136440	162930	231440	120430	307900	238230	1.02721	1.17395	0.698667	1.24568
pmb0738	Tricin-7-O-(2''-Sinapoyl)glucoside	Tricin(sinapoyl)glc	Flavones	-	18855	11054	20142	20025	22857	40030	30098	22494	24956	0.631691	1.15033	0.728182	1.00945
Zmhp002730	6-HydroxyKaempferol 6,7-Diglucoside	HydroxyKaempferol-diglc	Flavones	142674-16-6	105190	145060	149240	212410	333580	240380	253240	323190	319330	1.16495	1.4755	0.977049	1.38092
Zmhp002640	6-Hydroxykaempferol 3-Rutinoside-6-glucoside	Hydroxykaempferol-rtn-glc	Flavonols	-	19713	35716	28016	38169	66669	53619	72646	96205	94377	1.65742	1.4792	0.925194	1.25068
pmp001309	6-Hydroxykaempferol-7-O-glucoside	Hydroxykaempferol-glc	Flavonols	-	222200	775710	291540	761790	1724900	840740	1194900	3990400	1869600	2.45187	1.33971	1.36765	1.1587
MWSHY0046	Quercetin-3-O-glucoside (Isoquercitrin)	Isoquercitrin	Flavonols	482-35-9	260280	716580	436880	581520	1583100	784490	1137400	3708000	1796500	2.23208	1.33889	1.06076	1.02235
MWSHY0113	Quercetin-3-O-galactoside (Hyperin)	Hyperin	Flavonols	482-36-0	288110	799100	328620	631650	1215800	802510	1401900	3575700	1761400	2.25089	1.37513	0.904323	1.05741
pmn001583	Quercetin-3-O-robinobioside	Quercetin-rob	Flavonols	52525-35-6	1868600	6526200	2309700	4313800	9258500	5681800	6602900	17535000	8370700	1.6026	1.20644	0.846948	0.950151
pmb0711	Quercetin-7-O-rutinoside	Quercetin-rtn	Flavonols	147714-62-3	2178500	6439700	2682500	4920000	10615000	5898500	8113200	25851000	12615000	2.04327	1.29968	0.923455	1.01342
Lmsp004166	Quercetin-3-O-glucoside-7-O-rhamnoside	Quercetin-glc-rha	Flavonols	-	2665800	7632900	3084200	5555700	12117000	7024100	9782000	28994000	13614000	1.9689	1.29826	0.883933	0.993162
mws0059	Quercetin-3-O-rutinoside (Rutin)	Rutin	Flavonols	153-18-4	1746300	5288800	1992400	3675400	7835700	4836600	5376200	15961000	7706900	1.68585	1.22518	0.856689	0.976798
Lmmp002334	Quercetin-3-O-rutinoside-7-O-glucoside	Quercetin-rtn-glc	Flavonols	-	18769	42206	27092	48135	80872	62845	78821	127680	94209	1.7717	1.43049	1.12332	1.27998
Lmsp002982	Quercetin-3-O-sophoroside-7-O-rhamnoside	Quercetin-sop-rha	Flavonols	-	27704	53506	44514	59507	100370	73078	102430	155130	107460	1.53772	1.42626	0.889791	1.22239
pme0368	Apigenin-7-O-rutinoside (Isorhoifolin)	Isorhoifolin	Flavones	552-57-8	12958	4516.4	29033	23397	18392	31007	13450	45214	27228	0.885063	0.785341	0.646399	0.822682
Lmtp002942	Apigenin-6,8-di-C-arabinoside	Apigenin-diara	Flavonoid carbonoside	-	615070	294520	147720	1506500	1165600	1774000	731720	935370	682950	1.15229	1.1771	2.07214	1.35715
Zmhp002409	Isoluteolin-6,8-di-C-glucoside	Isoluteolin-diglc	Flavones	-	23157	29861	28085	55522	85988	64010	110450	120370	69048	1.8865	1.48927	1.34145	1.47828
HJAP012	Luteolin-8-C-arabinoside	Luteolin-ara	Flavonoid carbonoside	-	40647	59173	53327	90812	80671	90827	85475	61680	95267	0.662604	1.24266	0.776356	1.4273
pmp000126	Luteolin-6,8-di-C-glucoside	Luteolin-diglc	Flavonoid carbonoside	29428-58-8	83563	98398	78695	169950	339350	261870	367720	427490	234400	1.98188	1.49511	1.5649	1.43665
pmb3002	Chrysoeriol-7-O-rutinoside	Chrysoeriol-rtn	Flavones	-	440650	1331800	507450	940610	1621500	1114400	1278500	3730500	1722300	1.56191	1.18964	0.689366	0.933335
pmp000127	Chrysoeriol-6,8-di-C-glucoside	Chrysoeriol-diglc	Flavonoid carbonoside	-	1688400	1600400	1868300	2514100	2539000	2805000	3485000	3565200	3420900	1.02178	1.54182	0.607621	1.50046
pmb0665	Orientin-7-O-glucoside	Orientin-glc	Flavonoid carbonoside	-	67249	191580	78194	152910	393750	199840	271440	807140	384370	2.11796	1.32725	1.1473	1.07174
Lmpp003662	Delphinidin-3-O-(6''-O-p-coumaroyl)glucoside	Delphinidin(coumaroyl)glc	Anthocyanidins	-	2486100	6660600	3045900	5189100	11941000	6909500	9456100	24996000	12856000	1.95608	1.33449	0.979407	1.04862
pmf0614	Peonidin-3,5-O-diglucoside	Peonidin-diglc	Anthocyanidins	47851-83-2	28561	23557	14695	33466	42271	34583	41830	35021	46076	0.879601	1.3093	0.723494	1.20968
Zmqp002952	Delphinidin-3-O-rutinoside-7-O-glucoside	Delphinidin-rtn-glc	Anthocyanidins	-	98387	155860	127820	189010	534740	283530	327060	644330	461060	1.90659	1.46579	1.39857	1.24903
Lmmn004032	Cis-Jasmone	Cis-Jasmone	Others	488-10-8	1245500	1385300	1526100	2031700	2332800	2464200	1119700	1404900	1279900	-	-	0.716103	1.47559
pma2400	Dihydrojasmone	Dihydrojasmone	Organic acids	1128-08-1	20337	24350	24292	55520	78809	53101	39490	28433	46318	0.727851	1.31526	1.44212	1.49943
pme1654	Jasmonic acid	JA	Organic acids	77026-92-7	238230	216040	219840	381980	381560	325310	266560	396100	323880	-	-	0.691749	1.50866
pme2074	(-)-Jasmonoyl-L-Isoleucine	JA-Ile	Organic acids	120330-93-0	62131	36298	54123	265330	242280	222700	72950	140660	78428	0.936855	1.19391	2.25921	1.52226
Lmzn001582	5'-Glucosyloxyjasmanic acid	Glucosyloxy-JA	Phenolic acids	-	65016	89167	89921	225140	264970	376660	215210	216550	189280	1.34719	1.50878	1.82815	1.48737
	PL represents light treated purple D. officinale whereas PK means potassium treated seedlings. The crossbar ‘-’ means no CAS numberin the group.
