# Supplementary material for: Light and Potassium Improve the Quality of Dendrobium officinale through Optimizing Transcriptomic and Metabolomic Alteration
Source: Molecules. 2022 Jul 29;27(15):4866. doi: 10.3390/molecules27154866 (PMC9369990; doi:10.3390/molecules27154866)
Supplement: Supplementary file 1 [file molecules-27-04866-s001.zip › Supplementary Files/Table S2 Differential expression of TFs in light- and K-treated D. officinale.xlsx]

## Sheet: Sheet1
Table S2 Differential expression of TFs in light- and K-treated D. officinale
GeneID	Annotation	Log2FC		p-value
		PL/P	PK/P	PL/P	PK/P
bHLH family
LOC110096494	bHLH63	-2.34415	-1.77506	4.27481e-06	0.000177426
LOC110106893	bHLH147	-1.78972	-2.11987	0.0232247	0.0217089
LOC110102342	bHLH62	-1.22146	-0.957897	9.27596e-09	1.0971e-06
LOC110107722	bHLH78L	-1.11746	-1.72844	1.2607e-06	5.42215e-14
LOC110097090	bHLH149	-0.900832	-2.0891	0.000786379	1.30941e-12
LOC110096203	bHLH93	-0.876909	-0.703767	0.00392361	0.0398847
LOC110114740	bHLH79	-0.829846	-0.811484	0.0213136	0.0202711
LOC110114447	bHLH49	-0.729461	-0.724059	0.00162848	0.002404
LOC110107031	bHLH112	-0.633677	-1.63136	0.0160325	1.65377e-05
LOC110100649	bHLH78	-0.617923	-1.5478	0.00295694	6.5208e-11
LOC110101967	bHLH123	2.32173	2.72453	0.0912557	0.0417517
LOC110116479	MYC2	0.699191	0.788751	5.35209e-05	0.000436961
LOC110114654	GLABRA3	0.800432	1.01393	0.00200891	3.03035e-05
LOC110109085	bHLH35	1.04892	0.646395	0.00014439	0.0107174
bZIP family
LOC110116528	bZIP6	-2.31007	-3.11991	0.00796014	0.00119936
LOC110104466	RF2b	-0.719326	-0.614506	0.00357814	0.00970951
C2H2 family
LOC110097310	IIIA	-1.6131	-0.690147	4.00993e-11	0.00142729
LOC110114880	GTE2	-0.82586	-0.675456	1.97493e-06	2.89444e-05
AP2 family
LOC110093714	WRI4	1.85257	1.54955	4.48696e-20	1.63624e-11
ERF family
LOC110098547	ERF026	-1.73231	-2.93475	0.000149561	2.8155e-08
LOC110101604	ERF014	-1.47895	-3.23089	0.00123103	1.87782e-08
LOC110116094	ERF013	-1.27022	-3.06168	1.80953e-06	1.39128e-33
LOC110106428	ERF06	-1.12111	-1.2532	1.5556e-07	1.06425e-09
LOC110099516	ERF109	-1.02417	-2.75728	0.0993076	0.000583041
LOC110104943	CRF1	-0.922795	-0.918257	0.00563498	0.00488584
LOC110101821	ERF061	-0.850138	-1.18112	0.000373393	8.56675e-07
LOC110102864	ERF039	1.2014	1.51711	1.23382e-06	0.000138613
LOC110103210	ERF110	1.45106	1.28638	1.5737e-08	0.00139464
G2-like family
LOC110116445	KAN4	-0.584997	-0.82533	0.0516584	0.00633382
LOC110109308	KAN2	0.925197	0.872642	0.00447535	0.00919582
LOC110115168	KAN2L	1.06963	0.666461	2.76504e-05	0.0102479
LOC110092244	GLK1	1.1858	0.779666	0.00491181	0.0818733
GATA family
LOC110116746	GATA4	-1.1781	-1.26849	1.67711e-07	2.00105e-08
LOC110103156	GATA12	-0.941351	-1.34847	1.67141e-05	4.06267e-10
LOC110094944	GATA8	-0.829807	-2.18512	0.000598111	2.86502e-13
HSF family
LOC110091897	HSFB4B	-5.09461	-2.92921	0.018429	0.0744826
LOC110114573	HSFA1	0.931737	1.31931	0.0613018	0.00675158
LOC110110586	HSFB2b	1.68713	0.775062	0.00126955	0.0670307
MYB family
LOC110092042	MYB305	-1.77671	-1.38864	0.000954412	0.00410765
LOC110112113	MYB306L	-1.10784	-2.86136	0.000167778	3.51108e-27
LOC110115321	MYB86	-0.944182	-1.92046	0.014996	4.71468e-06
LOC110116384	MYB4L2	-0.872821	-0.78598	0.0365857	0.0671393
LOC110112704	MYB36	-0.751211	-1.31908	0.0933269	0.00639273
LOC110096210	MYB44	-0.709713	-0.677577	0.00771	0.00527489
LOC110104349	SRM1	-0.700844	-0.692611	0.0496364	0.0292985
LOC110094156	DIVARICATA	0.672075	0.611496	0.00145696	0.00211203
LOC110114551	MYB306	1.12452	0.924524	3.00639e-09	1.75019e-05
LOC110114571	MYBZm1	1.44884	1.31225	0.0178423	0.0443054
LOC110108672	MYB44L	1.44633	1.83581	0.000387366	4.60466e-07
LOC110091828	MYBAS1	1.5072	2.35278	0.0940759	0.00169681
LOC110111177	MYB4L1	1.77117	1.10998	0.00173285	0.0382075
LOC110098032	MYB4	3.81621	1.45847	1.21725e-28	0.00472109
MADS family
LOC110105915	MADS3	0.906619	1.1045	1.23577e-05	1.2063e-08
LOC110096258	MADS25	2.2316	1.88507	1.02777e-05	5.24234e-06
NAC family
LOC110107876	NAC029	1.0441	1.49289	0.0651977	7.49384e-14
LOC110104101	NAC032	3.53961	1.45168	0.0414103	0.0169059
NF-YC family
LOC110105256	NFYC4	-1.41169	-1.4491	9.27731e-06	2.094e-06
WRKYfamily
LOC110100727	WRKY22	-1.55787	-2.14629	2.77321e-05	2.57398e-09
LOC110096057	WRKY49	1.00107	1.07161	0.0396589	0.0291171
PL represents light treated purple D. officinale whereas PK means potassium treated seedlings.
