# Supplementary material for: Light and Potassium Improve the Quality of Dendrobium officinale through Optimizing Transcriptomic and Metabolomic Alteration
Source: Molecules. 2022 Jul 29;27(15):4866. doi: 10.3390/molecules27154866 (PMC9369990; doi:10.3390/molecules27154866)
Supplement: Supplementary file 1 [file molecules-27-04866-s001.zip › Supplementary Files/Table S3 The treatment-altered pattern and annotation of metabolites or DEGs in light- or K-treated D. officinale.xlsx]

## Sheet: Sheet1
Table S3 The treatment-altered pattern and annotation of metabolites or DEGs in light- or K-treated D. officinale
geneID	gene	gene-Log2FoldChange		gene-p-value		metabolite	meta-Log2FoldChange		gene-meta
		PK/P	PL/P	PK/P	PL/P		PK/P	PL/P	coefficient	pvalue
LOC110097226	4CL2	-1.13418	-	0.000104224	-	Isoluteolin-diglc	1.8865	1.34145	-0.738456	0.0230688
LOC110097226	4CL2	-1.13418	-	0.000104224	-	Quercetin-rtn-glc	1.7717	1.12332	-0.749963	0.0199517
LOC110097226	4CL2	-1.13418	-	0.000104224	-	Quercetin-sop-rha	1.53772	0.889791	-0.805939	0.00871783
LOC110097226	4CL2	-1.13418	-	0.000104224	-	Isoquercitrin	2.23208	1.06076	-0.78091	0.0129837
LOC110097226	4CL2	-1.13418	-	0.000104224	-	Hyperin	2.25089	0.904323	-0.713832	0.0307809
LOC110097226	4CL2	-1.13418	-	0.000104224	-	Orientin-glc	2.11796	1.1473	-0.709941	0.0321351
LOC110097226	4CL2	-1.13418	-	0.000104224	-	Delphinidin(coumaroyl)glc	1.95608	0.979407	-0.720936	0.0284057
LOC110097226	4CL2	-1.13418	-	0.000104224	-	Chrysoeriol-diglc	1.02178	0.607621	-0.751698	0.0195075
LOC110097226	4CL2	-1.13418	-	0.000104224	-	Delphinidin-rtn-glc	1.90659	1.39857	-0.816933	0.00719015
LOC110103655	AHP1	0.762538	-	0.00355796	-	Isoluteolin-diglc	1.8865	1.34145	0.924694	0.000358268
LOC110103655	AHP1	0.762538	-	0.00355796	-	Quercetin-rtn-glc	1.7717	1.12332	0.894444	0.00113315
LOC110103655	AHP1	0.762538	-	0.00355796	-	Quercetin-sop-rha	1.53772	0.889791	0.881833	0.00166073
LOC110103655	AHP1	0.762538	-	0.00355796	-	Naringenin chalcone	-1.43134	-0.950138	-0.716997	0.029707
LOC110103655	AHP1	0.762538	-	0.00355796	-	Glucosyloxy-JA	1.34719	1.82815	0.812629	0.00776451
LOC110103655	AHP1	0.762538	-	0.00355796	-	Luteolin-ara	0.662604	0.776356	0.713307	0.0309612
LOC110103655	AHP1	0.762538	-	0.00355796	-	Dihydrocharcone-glc	1.13649	0.78063	0.771487	0.0148966
LOC110103655	AHP1	0.762538	-	0.00355796	-	Isoquercitrin	2.23208	1.06076	0.806694	0.0086065
LOC110103655	AHP1	0.762538	-	0.00355796	-	Hyperin	2.25089	0.904323	0.826399	0.00602977
LOC110103655	AHP1	0.762538	-	0.00355796	-	Hesperetin(malonyl)glc	1.11344	1.08138	0.8114	0.00793402
LOC110103655	AHP1	0.762538	-	0.00355796	-	Narirutin	0.897518	0.731943	0.900743	0.000919463
LOC110103655	AHP1	0.762538	-	0.00355796	-	Luteolin-diglc	1.98188	1.5649	0.924944	0.000354216
LOC110103655	AHP1	0.762538	-	0.00355796	-	Rutin	1.68585	0.856689	0.749095	0.0201765
LOC110103655	AHP1	0.762538	-	0.00355796	-	Orientin-glc	2.11796	1.1473	0.804411	0.00894613
LOC110103655	AHP1	0.762538	-	0.00355796	-	Delphinidin(coumaroyl)glc	1.95608	0.979407	0.808818	0.00829834
LOC110103655	AHP1	0.762538	-	0.00355796	-	Chrysoeriol-diglc	1.02178	0.607621	0.982989	2.07925e-06
LOC110103655	AHP1	0.762538	-	0.00355796	-	Peonidin-diglc	0.879601	0.723494	0.811386	0.00793605
LOC110103655	AHP1	0.762538	-	0.00355796	-	Delphinidin-rtn-glc	1.90659	1.39857	0.891631	0.0012389
LOC110103723	ANS	1.91302	2.40423	1.47208e-10	1.89595e-05	Isoluteolin-diglc	1.8865	1.34145	0.82708	0.00595158
LOC110103723	ANS	1.91302	2.40423	1.47208e-10	1.89595e-05	Dihydrojasmone	0.727851	1.44212	0.7739	0.0143898
LOC110103723	ANS	1.91302	2.40423	1.47208e-10	1.89595e-05	JA-Ile	0.936855	2.25921	0.761178	0.0171952
LOC110103723	ANS	1.91302	2.40423	1.47208e-10	1.89595e-05	Glucosyloxy-JA	1.34719	1.82815	0.895648	0.00108992
LOC110103723	ANS	1.91302	2.40423	1.47208e-10	1.89595e-05	Luteolin-ara	0.662604	0.776356	0.713275	0.0309724
LOC110103723	ANS	1.91302	2.40423	1.47208e-10	1.89595e-05	Apigenin-diara	1.15229	2.07214	0.89691	0.00104578
LOC110103723	ANS	1.91302	2.40423	1.47208e-10	1.89595e-05	Hesperetin(malonyl)glc	1.11344	1.08138	0.900339	0.000932254
LOC110103723	ANS	1.91302	2.40423	1.47208e-10	1.89595e-05	Narirutin	0.897518	0.731943	0.720932	0.0284068
LOC110103723	ANS	1.91302	2.40423	1.47208e-10	1.89595e-05	Luteolin-diglc	1.98188	1.5649	0.892257	0.00121482
LOC110103723	ANS	1.91302	2.40423	1.47208e-10	1.89595e-05	Rutin	1.68585	0.856689	0.719362	0.0289211
LOC110103723	ANS	1.91302	2.40423	1.47208e-10	1.89595e-05	Orientin-glc	2.11796	1.1473	0.741892	0.0221068
LOC110103723	ANS	1.91302	2.40423	1.47208e-10	1.89595e-05	Delphinidin(coumaroyl)glc	1.95608	0.979407	0.722019	0.0280545
LOC110103723	ANS	1.91302	2.40423	1.47208e-10	1.89595e-05	Chrysoeriol-diglc	1.02178	0.607621	0.73865	0.0230138
LOC110103723	ANS	1.91302	2.40423	1.47208e-10	1.89595e-05	Peonidin-diglc	0.879601	0.723494	0.875035	0.00200591
LOC110103723	ANS	1.91302	2.40423	1.47208e-10	1.89595e-05	Delphinidin-rtn-glc	1.90659	1.39857	0.804935	0.00886747
LOC110103723	ANS	1.91302	2.40423	1.47208e-10	1.89595e-05	Quercetin-rtn-glc	1.7717	1.12332	0.789867	0.0113251
LOC110103723	ANS	1.91302	2.40423	1.47208e-10	1.89595e-05	Quercetin-sop-rha	1.53772	0.889791	0.728877	0.0258962
LOC110093045	AOC3	0.530521	0.71366	0.0357366	5.15117e-05	Isoluteolin-diglc	1.8865	1.34145	0.814646	0.00749156
LOC110093045	AOC3	0.530521	0.71366	0.0357366	5.15117e-05	JA-Ile	0.936855	2.25921	0.82631	0.00604
LOC110093045	AOC3	0.530521	0.71366	0.0357366	5.15117e-05	Glucosyloxy-JA	1.34719	1.82815	0.890262	0.00129276
LOC110093045	AOC3	0.530521	0.71366	0.0357366	5.15117e-05	Dihydrocharcone-glc	1.13649	0.78063	0.817204	0.00715491
LOC110093045	AOC3	0.530521	0.71366	0.0357366	5.15117e-05	Luteolin-diglc	1.98188	1.5649	0.796197	0.0102432
LOC110093045	AOC3	0.530521	0.71366	0.0357366	5.15117e-05	Chrysoeriol-diglc	1.02178	0.607621	0.71341	0.0309258
LOC110093045	AOC3	0.530521	0.71366	0.0357366	5.15117e-05	Quercetin-sop-rha	1.53772	0.889791	0.704071	0.0342506
LOC110103009	AOS2	0.913906	0.87116	0.00170272	3.15814e-07	Isoluteolin-diglc	1.8865	1.34145	0.903901	0.000823677
LOC110103009	AOS2	0.913906	0.87116	0.00170272	3.15814e-07	JA-Ile	0.936855	2.25921	0.729888	0.0255875
LOC110103009	AOS2	0.913906	0.87116	0.00170272	3.15814e-07	Glucosyloxy-JA	1.34719	1.82815	0.874578	0.00203076
LOC110103009	AOS2	0.913906	0.87116	0.00170272	3.15814e-07	Dihydrocharcone-glc	1.13649	0.78063	0.910389	0.000649144
LOC110103009	AOS2	0.913906	0.87116	0.00170272	3.15814e-07	Hesperetin(malonyl)glc	1.11344	1.08138	0.735828	0.0238234
LOC110103009	AOS2	0.913906	0.87116	0.00170272	3.15814e-07	Narirutin	0.897518	0.731943	0.702469	0.0348433
LOC110103009	AOS2	0.913906	0.87116	0.00170272	3.15814e-07	Luteolin-diglc	1.98188	1.5649	0.871284	0.00221624
LOC110103009	AOS2	0.913906	0.87116	0.00170272	3.15814e-07	Chrysoeriol-diglc	1.02178	0.607621	0.86663	0.0024977
LOC110103009	AOS2	0.913906	0.87116	0.00170272	3.15814e-07	Delphinidin-rtn-glc	1.90659	1.39857	0.754121	0.0188979
LOC110103009	AOS2	0.913906	0.87116	0.00170272	3.15814e-07	Quercetin-rtn-glc	1.7717	1.12332	0.797014	0.0101088
LOC110103009	AOS2	0.913906	0.87116	0.00170272	3.15814e-07	Quercetin-sop-rha	1.53772	0.889791	0.801681	0.00936409
LOC110108695	AOS2L	0.553512	0.63638	0.0222859	0.000172528	Isoluteolin-diglc	1.8865	1.34145	0.824651	0.00623367
LOC110108695	AOS2L	0.553512	0.63638	0.0222859	0.000172528	JA-Ile	0.936855	2.25921	0.810207	0.00810098
LOC110108695	AOS2L	0.553512	0.63638	0.0222859	0.000172528	Glucosyloxy-JA	1.34719	1.82815	0.822256	0.00652053
LOC110108695	AOS2L	0.553512	0.63638	0.0222859	0.000172528	Dihydrocharcone-glc	1.13649	0.78063	0.811571	0.00791025
LOC110108695	AOS2L	0.553512	0.63638	0.0222859	0.000172528	Apigenin-diara	1.15229	2.07214	0.824212	0.00628556
LOC110108695	AOS2L	0.553512	0.63638	0.0222859	0.000172528	Hesperetin(malonyl)glc	1.11344	1.08138	0.804223	0.00897449
LOC110108695	AOS2L	0.553512	0.63638	0.0222859	0.000172528	Luteolin-diglc	1.98188	1.5649	0.832304	0.00537464
LOC110108695	AOS2L	0.553512	0.63638	0.0222859	0.000172528	Chrysoeriol-diglc	1.02178	0.607621	0.730688	0.0253452
LOC110108695	AOS2L	0.553512	0.63638	0.0222859	0.000172528	Quercetin-rtn-glc	1.7717	1.12332	0.701133	0.0353424
LOC110112351	ARF11	1.23553	0.705725	2.24471e-14	7.63624e-05	Isoluteolin-diglc	1.8865	1.34145	0.872871	0.00212549
LOC110112351	ARF11	1.23553	0.705725	2.24471e-14	7.63624e-05	Butin	-1.34735	-0.920306	-0.75277	0.0192362
LOC110112351	ARF11	1.23553	0.705725	2.24471e-14	7.63624e-05	Naringenin chalcone	-1.43134	-0.950138	-0.778602	0.013436
LOC110112351	ARF11	1.23553	0.705725	2.24471e-14	7.63624e-05	Dihydrocharcone-glc	1.13649	0.78063	0.798831	0.00981431
LOC110112351	ARF11	1.23553	0.705725	2.24471e-14	7.63624e-05	Isoquercitrin	2.23208	1.06076	0.819302	0.00688657
LOC110112351	ARF11	1.23553	0.705725	2.24471e-14	7.63624e-05	Hyperin	2.25089	0.904323	0.849828	0.00371899
LOC110112351	ARF11	1.23553	0.705725	2.24471e-14	7.63624e-05	Hesperetin(malonyl)glc	1.11344	1.08138	0.826883	0.00597409
LOC110112351	ARF11	1.23553	0.705725	2.24471e-14	7.63624e-05	Narirutin	0.897518	0.731943	0.777311	0.0136936
LOC110112351	ARF11	1.23553	0.705725	2.24471e-14	7.63624e-05	Luteolin-diglc	1.98188	1.5649	0.842467	0.00436396
LOC110112351	ARF11	1.23553	0.705725	2.24471e-14	7.63624e-05	Rutin	1.68585	0.856689	0.759662	0.0175521
LOC110112351	ARF11	1.23553	0.705725	2.24471e-14	7.63624e-05	Orientin-glc	2.11796	1.1473	0.808775	0.0083045
LOC110112351	ARF11	1.23553	0.705725	2.24471e-14	7.63624e-05	Delphinidin(coumaroyl)glc	1.95608	0.979407	0.815434	0.00738676
LOC110112351	ARF11	1.23553	0.705725	2.24471e-14	7.63624e-05	Chrysoeriol-diglc	1.02178	0.607621	0.962476	3.24853e-05
LOC110112351	ARF11	1.23553	0.705725	2.24471e-14	7.63624e-05	Peonidin-diglc	0.879601	0.723494	0.762404	0.0169103
LOC110112351	ARF11	1.23553	0.705725	2.24471e-14	7.63624e-05	Delphinidin-rtn-glc	1.90659	1.39857	0.84823	0.00385307
LOC110112351	ARF11	1.23553	0.705725	2.24471e-14	7.63624e-05	Quercetin-rtn-glc	1.7717	1.12332	0.876747	0.00191472
LOC110112351	ARF11	1.23553	0.705725	2.24471e-14	7.63624e-05	Quercetin-sop-rha	1.53772	0.889791	0.866096	0.0025315
LOC110109713	ARR9	-	0.835412	-	0.000420976	Dihydrochrysin	-1.10876	-1.85813	-0.863711	0.00268631
LOC110109713	ARR9	-	0.835412	-	0.000420976	Dihydrojasmone	0.727851	1.44212	0.79133	0.0110686
LOC110109713	ARR9	-	0.835412	-	0.000420976	JA-Ile	0.936855	2.25921	0.75475	0.0187418
LOC110109713	ARR9	-	0.835412	-	0.000420976	Glucosyloxy-JA	1.34719	1.82815	0.792177	0.0109218
LOC110109713	ARR9	-	0.835412	-	0.000420976	Luteolin-ara	0.662604	0.776356	0.868676	0.00237109
LOC110109713	ARR9	-	0.835412	-	0.000420976	Apigenin-diara	1.15229	2.07214	0.742546	0.0219266
LOC110109713	ARR9	-	0.835412	-	0.000420976	Hesperetin(malonyl)glc	1.11344	1.08138	0.827432	0.00591142
LOC110109713	ARR9	-	0.835412	-	0.000420976	Naringin	0.681535	0.75164	0.790654	0.0111866
LOC110099414	AUX22D	-1.27054	-0.632981	2.35937e-09	0.000867023	Isoluteolin-diglc	1.8865	1.34145	-0.84152	0.00445212
LOC110099414	AUX22D	-1.27054	-0.632981	2.35937e-09	0.000867023	Dihydrocharcone-glc	1.13649	0.78063	-0.745641	0.0210875
LOC110099414	AUX22D	-1.27054	-0.632981	2.35937e-09	0.000867023	Isoquercitrin	2.23208	1.06076	-0.814939	0.00745244
LOC110099414	AUX22D	-1.27054	-0.632981	2.35937e-09	0.000867023	Hyperin	2.25089	0.904323	-0.846815	0.00397449
LOC110099414	AUX22D	-1.27054	-0.632981	2.35937e-09	0.000867023	Hesperetin(malonyl)glc	1.11344	1.08138	-0.803528	0.00907989
LOC110099414	AUX22D	-1.27054	-0.632981	2.35937e-09	0.000867023	Narirutin	0.897518	0.731943	-0.806316	0.00866216
LOC110099414	AUX22D	-1.27054	-0.632981	2.35937e-09	0.000867023	Luteolin-diglc	1.98188	1.5649	-0.838839	0.00470826
LOC110099414	AUX22D	-1.27054	-0.632981	2.35937e-09	0.000867023	Rutin	1.68585	0.856689	-0.764673	0.0163912
LOC110099414	AUX22D	-1.27054	-0.632981	2.35937e-09	0.000867023	Orientin-glc	2.11796	1.1473	-0.808094	0.00840254
LOC110099414	AUX22D	-1.27054	-0.632981	2.35937e-09	0.000867023	Delphinidin(coumaroyl)glc	1.95608	0.979407	-0.81456	0.00750304
LOC110099414	AUX22D	-1.27054	-0.632981	2.35937e-09	0.000867023	Chrysoeriol-diglc	1.02178	0.607621	-0.938208	0.00018173
LOC110099414	AUX22D	-1.27054	-0.632981	2.35937e-09	0.000867023	Peonidin-diglc	0.879601	0.723494	-0.760599	0.017331
LOC110099414	AUX22D	-1.27054	-0.632981	2.35937e-09	0.000867023	Delphinidin-rtn-glc	1.90659	1.39857	-0.844441	0.00418401
LOC110099414	AUX22D	-1.27054	-0.632981	2.35937e-09	0.000867023	Quercetin-rtn-glc	1.7717	1.12332	-0.849019	0.00378646
LOC110099414	AUX22D	-1.27054	-0.632981	2.35937e-09	0.000867023	Quercetin-sop-rha	1.53772	0.889791	-0.834951	0.00509744
LOC110093998	BBE22	-0.703265	-	0.00219502	-	Butin	-1.34735	-0.920306	0.892516	0.00120495
LOC110093998	BBE22	-0.703265	-	0.00219502	-	Naringenin chalcone	-1.43134	-0.950138	0.895641	0.00109014
LOC110093998	BBE22	-0.703265	-	0.00219502	-	Hesperetin	-1.51632	-0.621201	0.883219	0.00159577
LOC110093998	BBE22	-0.703265	-	0.00219502	-	Dihydrocharcone-glc	1.13649	0.78063	-0.729093	0.02583
LOC110093998	BBE22	-0.703265	-	0.00219502	-	Chrysoeriol-diglc	1.02178	0.607621	-0.83192	0.00541572
LOC110099975	BSK3	0.708664	-	7.20312e-05	-	Isoluteolin-diglc	1.8865	1.34145	0.761465	0.0171283
LOC110099975	BSK3	0.708664	-	7.20312e-05	-	Dihydrocharcone-glc	1.13649	0.78063	0.740503	0.0224925
LOC110099975	BSK3	0.708664	-	7.20312e-05	-	Isoquercitrin	2.23208	1.06076	0.700637	0.0355292
LOC110099975	BSK3	0.708664	-	7.20312e-05	-	Hyperin	2.25089	0.904323	0.757376	0.0180993
LOC110099975	BSK3	0.708664	-	7.20312e-05	-	Narirutin	0.897518	0.731943	0.742385	0.0219708
LOC110099975	BSK3	0.708664	-	7.20312e-05	-	Chrysoeriol-diglc	1.02178	0.607621	0.89444	0.00113332
LOC110099975	BSK3	0.708664	-	7.20312e-05	-	Quercetin-rtn-glc	1.7717	1.12332	0.76622	0.0160435
LOC110099975	BSK3	0.708664	-	7.20312e-05	-	Quercetin-sop-rha	1.53772	0.889791	0.782464	0.012685
LOC110100597	BZ1	1.72263	1.69325	6.19587e-06	0.000891319	Isoluteolin-diglc	1.8865	1.34145	0.758286	0.0178802
LOC110100597	BZ1	1.72263	1.69325	6.19587e-06	0.000891319	Naringenin chalcone	-1.43134	-0.950138	-0.702758	0.0347359
LOC110100597	BZ1	1.72263	1.69325	6.19587e-06	0.000891319	Glucosyloxy-JA	1.34719	1.82815	0.836633	0.0049265
LOC110100597	BZ1	1.72263	1.69325	6.19587e-06	0.000891319	Luteolin-ara	0.662604	0.776356	0.724846	0.0271509
LOC110100597	BZ1	1.72263	1.69325	6.19587e-06	0.000891319	Dihydrocharcone-glc	1.13649	0.78063	0.787015	0.0118367
LOC110100597	BZ1	1.72263	1.69325	6.19587e-06	0.000891319	Apigenin-diara	1.15229	2.07214	0.740187	0.0225808
LOC110100597	BZ1	1.72263	1.69325	6.19587e-06	0.000891319	Hesperetin(malonyl)glc	1.11344	1.08138	0.75877	0.0177642
LOC110100597	BZ1	1.72263	1.69325	6.19587e-06	0.000891319	Isorhoifolin	0.885063	0.646399	0.733915	0.0243825
LOC110100597	BZ1	1.72263	1.69325	6.19587e-06	0.000891319	Naringin	0.681535	0.75164	0.74234	0.0219832
LOC110100597	BZ1	1.72263	1.69325	6.19587e-06	0.000891319	Narirutin	0.897518	0.731943	0.843084	0.00430714
LOC110100597	BZ1	1.72263	1.69325	6.19587e-06	0.000891319	Luteolin-diglc	1.98188	1.5649	0.745853	0.0210308
LOC110100597	BZ1	1.72263	1.69325	6.19587e-06	0.000891319	Chrysoeriol-diglc	1.02178	0.607621	0.881349	0.00168381
LOC110113575	C4H	-1.46699	-	3.37934e-20	-	Hyperin	2.25089	0.904323	-0.749921	0.0199626
LOC110113575	C4H	-1.46699	-	3.37934e-20	-	Chrysoeriol-diglc	1.02178	0.607621	-0.709061	0.0324466
LOC110100949	CAD1	0.686649	1.04429	0.00314319	1.85215e-06	Glucosyloxy-JA	1.34719	1.82815	0.925671	0.000342601
LOC110100949	CAD1	0.686649	1.04429	0.00314319	1.85215e-06	Luteolin-ara	0.662604	0.776356	0.843054	0.0043099
LOC110100949	CAD1	0.686649	1.04429	0.00314319	1.85215e-06	Apigenin-diara	1.15229	2.07214	0.787442	0.0117592
LOC110100949	CAD1	0.686649	1.04429	0.00314319	1.85215e-06	Hesperetin(malonyl)glc	1.11344	1.08138	0.746131	0.0209566
LOC110100949	CAD1	0.686649	1.04429	0.00314319	1.85215e-06	Luteolin-diglc	1.98188	1.5649	0.812357	0.00780174
LOC110100949	CAD1	0.686649	1.04429	0.00314319	1.85215e-06	Isoluteolin-diglc	1.8865	1.34145	0.77455	0.0142555
LOC110100949	CAD1	0.686649	1.04429	0.00314319	1.85215e-06	Peonidin-diglc	0.879601	0.723494	0.746994	0.0207274
LOC110105655	ceQORH	-1.48029	-0.647396	2.12968e-14	0.000991884	Dihydrocharcone-glc	1.13649	0.78063	-0.821788	0.0065776
LOC110105655	ceQORH	-1.48029	-0.647396	2.12968e-14	0.000991884	Isoquercitrin	2.23208	1.06076	-0.836067	0.00498362
LOC110105655	ceQORH	-1.48029	-0.647396	2.12968e-14	0.000991884	Hyperin	2.25089	0.904323	-0.886727	0.00143932
LOC110105655	ceQORH	-1.48029	-0.647396	2.12968e-14	0.000991884	Hesperetin(malonyl)glc	1.11344	1.08138	-0.738979	0.0229207
LOC110105655	ceQORH	-1.48029	-0.647396	2.12968e-14	0.000991884	Narirutin	0.897518	0.731943	-0.798104	0.00993138
LOC110105655	ceQORH	-1.48029	-0.647396	2.12968e-14	0.000991884	Luteolin-diglc	1.98188	1.5649	-0.913089	0.000584817
LOC110105655	ceQORH	-1.48029	-0.647396	2.12968e-14	0.000991884	Rutin	1.68585	0.856689	-0.785935	0.0120344
LOC110105655	ceQORH	-1.48029	-0.647396	2.12968e-14	0.000991884	Orientin-glc	2.11796	1.1473	-0.83223	0.00538252
LOC110105655	ceQORH	-1.48029	-0.647396	2.12968e-14	0.000991884	Delphinidin(coumaroyl)glc	1.95608	0.979407	-0.844176	0.00420787
LOC110105655	ceQORH	-1.48029	-0.647396	2.12968e-14	0.000991884	Chrysoeriol-diglc	1.02178	0.607621	-0.965011	2.54925e-05
LOC110105655	ceQORH	-1.48029	-0.647396	2.12968e-14	0.000991884	Peonidin-diglc	0.879601	0.723494	-0.732996	0.0246542
LOC110105655	ceQORH	-1.48029	-0.647396	2.12968e-14	0.000991884	Delphinidin-rtn-glc	1.90659	1.39857	-0.852199	0.00352609
LOC110105655	ceQORH	-1.48029	-0.647396	2.12968e-14	0.000991884	Isoluteolin-diglc	1.8865	1.34145	-0.929176	0.000290319
LOC110105655	ceQORH	-1.48029	-0.647396	2.12968e-14	0.000991884	Quercetin-rtn-glc	1.7717	1.12332	-0.888639	0.0013587
LOC110105655	ceQORH	-1.48029	-0.647396	2.12968e-14	0.000991884	Quercetin-sop-rha	1.53772	0.889791	-0.893071	0.00118396
LOC110113809	CHS8	1.9434	1.6063	2.60625e-11	0.00228579	Glucosyloxy-JA	1.34719	1.82815	0.818857	0.00694301
LOC110113809	CHS8	1.9434	1.6063	2.60625e-11	0.00228579	Isoquercitrin	2.23208	1.06076	0.813453	0.00765224
LOC110113809	CHS8	1.9434	1.6063	2.60625e-11	0.00228579	Hyperin	2.25089	0.904323	0.828999	0.00573498
LOC110113809	CHS8	1.9434	1.6063	2.60625e-11	0.00228579	Apigenin-diara	1.15229	2.07214	0.732523	0.0247947
LOC110113809	CHS8	1.9434	1.6063	2.60625e-11	0.00228579	Hesperetin(malonyl)glc	1.11344	1.08138	0.831731	0.00543604
LOC110113809	CHS8	1.9434	1.6063	2.60625e-11	0.00228579	Narirutin	0.897518	0.731943	0.848486	0.00383133
LOC110113809	CHS8	1.9434	1.6063	2.60625e-11	0.00228579	Luteolin-diglc	1.98188	1.5649	0.95653	5.40403e-05
LOC110113809	CHS8	1.9434	1.6063	2.60625e-11	0.00228579	Rutin	1.68585	0.856689	0.796903	0.010127
LOC110113809	CHS8	1.9434	1.6063	2.60625e-11	0.00228579	Orientin-glc	2.11796	1.1473	0.840787	0.0045212
LOC110113809	CHS8	1.9434	1.6063	2.60625e-11	0.00228579	Delphinidin(coumaroyl)glc	1.95608	0.979407	0.835004	0.00509202
LOC110113809	CHS8	1.9434	1.6063	2.60625e-11	0.00228579	Chrysoeriol-diglc	1.02178	0.607621	0.893888	0.00115356
LOC110113809	CHS8	1.9434	1.6063	2.60625e-11	0.00228579	Peonidin-diglc	0.879601	0.723494	0.859724	0.00295946
LOC110113809	CHS8	1.9434	1.6063	2.60625e-11	0.00228579	Delphinidin-rtn-glc	1.90659	1.39857	0.917406	0.000491426
LOC110113809	CHS8	1.9434	1.6063	2.60625e-11	0.00228579	Isoluteolin-diglc	1.8865	1.34145	0.913221	0.000581788
LOC110113809	CHS8	1.9434	1.6063	2.60625e-11	0.00228579	Quercetin-rtn-glc	1.7717	1.12332	0.881372	0.00168271
LOC110113809	CHS8	1.9434	1.6063	2.60625e-11	0.00228579	Quercetin-sop-rha	1.53772	0.889791	0.85734	0.00313162
LOC110109737	CMO	0.968398	0.756001	3.14166e-05	3.35599e-05	Butin	-1.34735	-0.920306	-0.832431	0.00536117
LOC110109737	CMO	0.968398	0.756001	3.14166e-05	3.35599e-05	Naringenin chalcone	-1.43134	-0.950138	-0.851102	0.00361451
LOC110109737	CMO	0.968398	0.756001	3.14166e-05	3.35599e-05	Hesperetin	-1.51632	-0.621201	-0.758045	0.017938
LOC110109737	CMO	0.968398	0.756001	3.14166e-05	3.35599e-05	Glucosyloxy-JA	1.34719	1.82815	0.751031	0.0196774
LOC110109737	CMO	0.968398	0.756001	3.14166e-05	3.35599e-05	Luteolin-ara	0.662604	0.776356	0.836977	0.00489207
LOC110109737	CMO	0.968398	0.756001	3.14166e-05	3.35599e-05	Hesperetin(malonyl)glc	1.11344	1.08138	0.830045	0.00561927
LOC110109737	CMO	0.968398	0.756001	3.14166e-05	3.35599e-05	Naringin	0.681535	0.75164	0.737967	0.0232081
LOC110109737	CMO	0.968398	0.756001	3.14166e-05	3.35599e-05	Narirutin	0.897518	0.731943	0.810536	0.00805472
LOC110109737	CMO	0.968398	0.756001	3.14166e-05	3.35599e-05	Luteolin-diglc	1.98188	1.5649	0.746214	0.0209346
LOC110109737	CMO	0.968398	0.756001	3.14166e-05	3.35599e-05	Chrysoeriol-diglc	1.02178	0.607621	0.889245	0.00133381
LOC110109737	CMO	0.968398	0.756001	3.14166e-05	3.35599e-05	Peonidin-diglc	0.879601	0.723494	0.822844	0.00644935
LOC110109737	CMO	0.968398	0.756001	3.14166e-05	3.35599e-05	Delphinidin-rtn-glc	1.90659	1.39857	0.731836	0.0249999
LOC110109737	CMO	0.968398	0.756001	3.14166e-05	3.35599e-05	Isoluteolin-diglc	1.8865	1.34145	0.763696	0.0166135
LOC110109737	CMO	0.968398	0.756001	3.14166e-05	3.35599e-05	Quercetin-rtn-glc	1.7717	1.12332	0.755981	0.0184388
LOC110109737	CMO	0.968398	0.756001	3.14166e-05	3.35599e-05	Quercetin-sop-rha	1.53772	0.889791	0.717612	0.0295015
LOC110102215	CSE	0.993846	1.57487	0.0277766	8.62989e-07	Dihydrochrysin	-1.10876	-1.85813	-0.750853	0.0197228
LOC110102215	CSE	0.993846	1.57487	0.0277766	8.62989e-07	Glucosyloxy-JA	1.34719	1.82815	0.811008	0.00798871
LOC110102215	CSE	0.993846	1.57487	0.0277766	8.62989e-07	Apigenin-diara	1.15229	2.07214	0.754281	0.018858
LOC110102215	CSE	0.993846	1.57487	0.0277766	8.62989e-07	Hesperetin(malonyl)glc	1.11344	1.08138	0.728408	0.0260402
LOC110102215	CSE	0.993846	1.57487	0.0277766	8.62989e-07	Luteolin-diglc	1.98188	1.5649	0.739918	0.0226563
LOC110102215	CSE	0.993846	1.57487	0.0277766	8.62989e-07	Isoluteolin-diglc	1.8865	1.34145	0.74546	0.0211359
LOC110113268	CYP75B3	1.87415	1.05319	7.13991e-08	0.0132114	Isoquercitrin	2.23208	1.06076	0.815084	0.0074332
LOC110113268	CYP75B3	1.87415	1.05319	7.13991e-08	0.0132114	Hyperin	2.25089	0.904323	0.881593	0.00167216
LOC110113268	CYP75B3	1.87415	1.05319	7.13991e-08	0.0132114	Hesperetin(malonyl)glc	1.11344	1.08138	0.826577	0.00600932
LOC110113268	CYP75B3	1.87415	1.05319	7.13991e-08	0.0132114	Narirutin	0.897518	0.731943	0.731665	0.0250512
LOC110113268	CYP75B3	1.87415	1.05319	7.13991e-08	0.0132114	Luteolin-diglc	1.98188	1.5649	0.897097	0.00103937
LOC110113268	CYP75B3	1.87415	1.05319	7.13991e-08	0.0132114	Rutin	1.68585	0.856689	0.829728	0.00565418
LOC110113268	CYP75B3	1.87415	1.05319	7.13991e-08	0.0132114	Orientin-glc	2.11796	1.1473	0.858587	0.00304076
LOC110113268	CYP75B3	1.87415	1.05319	7.13991e-08	0.0132114	Delphinidin(coumaroyl)glc	1.95608	0.979407	0.858025	0.00308151
LOC110113268	CYP75B3	1.87415	1.05319	7.13991e-08	0.0132114	Chrysoeriol-diglc	1.02178	0.607621	0.845804	0.00406276
LOC110113268	CYP75B3	1.87415	1.05319	7.13991e-08	0.0132114	Peonidin-diglc	0.879601	0.723494	0.867519	0.00244213
LOC110113268	CYP75B3	1.87415	1.05319	7.13991e-08	0.0132114	Delphinidin-rtn-glc	1.90659	1.39857	0.853334	0.00343624
LOC110113268	CYP75B3	1.87415	1.05319	7.13991e-08	0.0132114	Isoluteolin-diglc	1.8865	1.34145	0.857559	0.00311556
LOC110113268	CYP75B3	1.87415	1.05319	7.13991e-08	0.0132114	Quercetin-rtn-glc	1.7717	1.12332	0.858389	0.00305505
LOC110113268	CYP75B3	1.87415	1.05319	7.13991e-08	0.0132114	Quercetin-sop-rha	1.53772	0.889791	0.825919	0.00608529
LOC110101655	DFR	1.79228	0.881108	1.26993e-11	0.0999536	Dihydrocharcone-glc	1.13649	0.78063	0.704499	0.0340933
LOC110101655	DFR	1.79228	0.881108	1.26993e-11	0.0999536	Isoquercitrin	2.23208	1.06076	0.858846	0.00302206
LOC110101655	DFR	1.79228	0.881108	1.26993e-11	0.0999536	Hyperin	2.25089	0.904323	0.885415	0.00149652
LOC110101655	DFR	1.79228	0.881108	1.26993e-11	0.0999536	Narirutin	0.897518	0.731943	0.816292	0.00727376
LOC110101655	DFR	1.79228	0.881108	1.26993e-11	0.0999536	Luteolin-diglc	1.98188	1.5649	0.879808	0.00175888
LOC110101655	DFR	1.79228	0.881108	1.26993e-11	0.0999536	Rutin	1.68585	0.856689	0.814768	0.00747527
LOC110101655	DFR	1.79228	0.881108	1.26993e-11	0.0999536	Orientin-glc	2.11796	1.1473	0.84912	0.00377803
LOC110101655	DFR	1.79228	0.881108	1.26993e-11	0.0999536	Delphinidin(coumaroyl)glc	1.95608	0.979407	0.864865	0.00261061
LOC110101655	DFR	1.79228	0.881108	1.26993e-11	0.0999536	Chrysoeriol-diglc	1.02178	0.607621	0.869577	0.0023168
LOC110101655	DFR	1.79228	0.881108	1.26993e-11	0.0999536	Delphinidin-rtn-glc	1.90659	1.39857	0.872799	0.00212956
LOC110101655	DFR	1.79228	0.881108	1.26993e-11	0.0999536	Isoluteolin-diglc	1.8865	1.34145	0.870412	0.0022672
LOC110101655	DFR	1.79228	0.881108	1.26993e-11	0.0999536	Quercetin-rtn-glc	1.7717	1.12332	0.893376	0.00117256
LOC110101655	DFR	1.79228	0.881108	1.26993e-11	0.0999536	Quercetin-sop-rha	1.53772	0.889791	0.9002	0.000936652
LOC110104881	EIN4	0.835131	-	6.70776e-06	-	Butin	-1.34735	-0.920306	-0.750736	0.0197529
LOC110104881	EIN4	0.835131	-	6.70776e-06	-	Naringenin chalcone	-1.43134	-0.950138	-0.776225	0.0139127
LOC110104881	EIN4	0.835131	-	6.70776e-06	-	Hesperetin	-1.51632	-0.621201	-0.761411	0.0171409
LOC110104881	EIN4	0.835131	-	6.70776e-06	-	Hyperin	2.25089	0.904323	0.759809	0.0175172
LOC110104881	EIN4	0.835131	-	6.70776e-06	-	Isoquercitrin	2.23208	1.06076	0.707562	0.0329818
LOC110104881	EIN4	0.835131	-	6.70776e-06	-	Hesperetin(malonyl)glc	1.11344	1.08138	0.7713	0.0149363
LOC110104881	EIN4	0.835131	-	6.70776e-06	-	Naringin	0.681535	0.75164	0.706955	0.0332001
LOC110104881	EIN4	0.835131	-	6.70776e-06	-	Isoluteolin-diglc	1.8865	1.34145	0.707617	0.0329621
LOC110104881	EIN4	0.835131	-	6.70776e-06	-	Delphinidin(coumaroyl)glc	1.95608	0.979407	0.710169	0.0320545
LOC110104881	EIN4	0.835131	-	6.70776e-06	-	Chrysoeriol-diglc	1.02178	0.607621	0.850821	0.00363734
LOC110104881	EIN4	0.835131	-	6.70776e-06	-	Peonidin-diglc	0.879601	0.723494	0.721933	0.028082
LOC110104881	EIN4	0.835131	-	6.70776e-06	-	Quercetin-sop-rha	1.53772	0.889791	0.751152	0.0196465
LOC110104881	EIN4	0.835131	-	6.70776e-06	-	Quercetin-rtn-glc	1.7717	1.12332	0.779728	0.0132139
LOC110104881	EIN4	0.835131	-	6.70776e-06	-	Delphinidin-rtn-glc	1.90659	1.39857	0.709073	0.0324424
LOC110103762	F3'5'H1	0.883937	0.941226	0.000373312	0.0476324	Dihydrochrysin	-1.10876	-1.85813	-0.787997	0.0116588
LOC110103762	F3'5'H1	0.883937	0.941226	0.000373312	0.0476324	Butin	-1.34735	-0.920306	-0.780482	0.0130667
LOC110103762	F3'5'H1	0.883937	0.941226	0.000373312	0.0476324	Naringenin chalcone	-1.43134	-0.950138	-0.778998	0.0133577
LOC110103762	F3'5'H1	0.883937	0.941226	0.000373312	0.0476324	Hesperetin	-1.51632	-0.621201	-0.776148	0.0139284
LOC110103762	F3'5'H1	0.883937	0.941226	0.000373312	0.0476324	Dihydrocharcone-glc	1.13649	0.78063	0.831417	0.00546984
LOC110103762	F3'5'H1	0.883937	0.941226	0.000373312	0.0476324	Chrysoeriol-diglc	1.02178	0.607621	0.702236	0.0349301
LOC110103762	F3'5'H1	0.883937	0.941226	0.000373312	0.0476324	Isoluteolin-diglc	1.8865	1.34145	0.723207	0.0276724
LOC110097388	F3H	1.83223	1.54442	6.96227e-08	0.00270402	Glucosyloxy-JA	1.34719	1.82815	0.821054	0.00666787
LOC110097388	F3H	1.83223	1.54442	6.96227e-08	0.00270402	Dihydrocharcone-glc	1.13649	0.78063	0.701316	0.0352737
LOC110097388	F3H	1.83223	1.54442	6.96227e-08	0.00270402	Isoquercitrin	2.23208	1.06076	0.809778	0.00816157
LOC110097388	F3H	1.83223	1.54442	6.96227e-08	0.00270402	Hyperin	2.25089	0.904323	0.845442	0.00409476
LOC110097388	F3H	1.83223	1.54442	6.96227e-08	0.00270402	Apigenin-diara	1.15229	2.07214	0.754731	0.0187465
LOC110097388	F3H	1.83223	1.54442	6.96227e-08	0.00270402	Hesperetin(malonyl)glc	1.11344	1.08138	0.84945	0.00375039
LOC110097388	F3H	1.83223	1.54442	6.96227e-08	0.00270402	Narirutin	0.897518	0.731943	0.805585	0.00877033
LOC110097388	F3H	1.83223	1.54442	6.96227e-08	0.00270402	Luteolin-diglc	1.98188	1.5649	0.956747	5.31127e-05
LOC110097388	F3H	1.83223	1.54442	6.96227e-08	0.00270402	Rutin	1.68585	0.856689	0.826428	0.0060264
LOC110097388	F3H	1.83223	1.54442	6.96227e-08	0.00270402	Orientin-glc	2.11796	1.1473	0.856172	0.00321841
LOC110097388	F3H	1.83223	1.54442	6.96227e-08	0.00270402	Delphinidin(coumaroyl)glc	1.95608	0.979407	0.849547	0.00374236
LOC110097388	F3H	1.83223	1.54442	6.96227e-08	0.00270402	Chrysoeriol-diglc	1.02178	0.607621	0.855978	0.00323299
LOC110097388	F3H	1.83223	1.54442	6.96227e-08	0.00270402	Peonidin-diglc	0.879601	0.723494	0.863179	0.00272171
LOC110097388	F3H	1.83223	1.54442	6.96227e-08	0.00270402	Delphinidin-rtn-glc	1.90659	1.39857	0.898085	0.00100586
LOC110097388	F3H	1.83223	1.54442	6.96227e-08	0.00270402	Isoluteolin-diglc	1.8865	1.34145	0.905747	0.000771051
LOC110097388	F3H	1.83223	1.54442	6.96227e-08	0.00270402	Quercetin-rtn-glc	1.7717	1.12332	0.886104	0.00146629
LOC110097388	F3H	1.83223	1.54442	6.96227e-08	0.00270402	Quercetin-sop-rha	1.53772	0.889791	0.850976	0.00362468
LOC110100668	JAR4	0.591984	-	0.000246319	-	Butin	-1.34735	-0.920306	-0.708137	0.0327758
LOC110100668	JAR4	0.591984	-	0.000246319	-	Naringenin chalcone	-1.43134	-0.950138	-0.732578	0.0247784
LOC110100668	JAR4	0.591984	-	0.000246319	-	Hesperetin	-1.51632	-0.621201	-0.701721	0.0351221
LOC110100668	JAR4	0.591984	-	0.000246319	-	Chrysoeriol-diglc	1.02178	0.607621	0.781738	0.0128239
LOC110104139	JAR4L	0.61884	-	0.000234092	-	Dihydrochrysin	-1.10876	-1.85813	-0.718985	0.0290453
LOC110104139	JAR4L	0.61884	-	0.000234092	-	Butin	-1.34735	-0.920306	-0.814092	0.00756586
LOC110104139	JAR4L	0.61884	-	0.000234092	-	Naringenin chalcone	-1.43134	-0.950138	-0.824979	0.00619505
LOC110104139	JAR4L	0.61884	-	0.000234092	-	Hesperetin	-1.51632	-0.621201	-0.734214	0.0242944
LOC110104139	JAR4L	0.61884	-	0.000234092	-	Glucosyloxy-JA	1.34719	1.82815	0.762859	0.0168053
LOC110104139	JAR4L	0.61884	-	0.000234092	-	Dihydrocharcone-glc	1.13649	0.78063	0.796463	0.0101993
LOC110104139	JAR4L	0.61884	-	0.000234092	-	Hesperetin(malonyl)glc	1.11344	1.08138	0.814114	0.00756289
LOC110104139	JAR4L	0.61884	-	0.000234092	-	Isorhoifolin	0.885063	0.646399	0.737028	0.0234768
LOC110104139	JAR4L	0.61884	-	0.000234092	-	Luteolin-diglc	1.98188	1.5649	0.742516	0.0219348
LOC110104139	JAR4L	0.61884	-	0.000234092	-	Isoluteolin-diglc	1.8865	1.34145	0.782137	0.0127474
LOC110104139	JAR4L	0.61884	-	0.000234092	-	Chrysoeriol-diglc	1.02178	0.607621	0.864469	0.00263645
LOC110104139	JAR4L	0.61884	-	0.000234092	-	Quercetin-rtn-glc	1.7717	1.12332	0.714666	0.0304954
LOC110108000	LOX5	-	2.71396	-	0.0607538	JA-Ile	0.936855	2.25921	0.735615	0.0238852
LOC110108000	LOX5	-	2.71396	-	0.0607538	Apigenin-diara	1.15229	2.07214	0.71593	0.0300662
LOC110108011	LOX5L	0.685968	-	0.00684548	-	Hesperetin(malonyl)glc	1.11344	1.08138	0.754508	0.0188018
LOC110096903	MKK5	0.607197	-	0.004108	-	Glucosyloxy-JA	1.34719	1.82815	0.772564	0.014669
LOC110096903	MKK5	0.607197	-	0.004108	-	Dihydrocharcone-glc	1.13649	0.78063	0.846088	0.00403782
LOC110096903	MKK5	0.607197	-	0.004108	-	Hyperin	2.25089	0.904323	0.729269	0.0257763
LOC110096903	MKK5	0.607197	-	0.004108	-	Apigenin-diara	1.15229	2.07214	0.708874	0.0325131
LOC110096903	MKK5	0.607197	-	0.004108	-	Hesperetin(malonyl)glc	1.11344	1.08138	0.75949	0.0175928
LOC110096903	MKK5	0.607197	-	0.004108	-	Narirutin	0.897518	0.731943	0.764389	0.0164555
LOC110096903	MKK5	0.607197	-	0.004108	-	Luteolin-diglc	1.98188	1.5649	0.87786	0.00185698
LOC110096903	MKK5	0.607197	-	0.004108	-	Chrysoeriol-diglc	1.02178	0.607621	0.906048	0.000762714
LOC110096903	MKK5	0.607197	-	0.004108	-	Delphinidin-rtn-glc	1.90659	1.39857	0.738863	0.0229537
LOC110096903	MKK5	0.607197	-	0.004108	-	Isoluteolin-diglc	1.8865	1.34145	0.882547	0.00162702
LOC110096903	MKK5	0.607197	-	0.004108	-	Quercetin-rtn-glc	1.7717	1.12332	0.76614	0.0160613
LOC110096903	MKK5	0.607197	-	0.004108	-	Quercetin-sop-rha	1.53772	0.889791	0.762554	0.0168758
LOC110113836	NPR1	-1.43648	-	2.34403e-08	-	Hyperin	2.25089	0.904323	-0.770237	0.0151636
LOC110113836	NPR1	-1.43648	-	2.34403e-08	-	Hesperetin(malonyl)glc	1.11344	1.08138	-0.703043	0.03463
LOC110113836	NPR1	-1.43648	-	2.34403e-08	-	Luteolin-diglc	1.98188	1.5649	-0.70514	0.0338589
LOC110113836	NPR1	-1.43648	-	2.34403e-08	-	Chrysoeriol-diglc	1.02178	0.607621	-0.857201	0.00314188
LOC110113836	NPR1	-1.43648	-	2.34403e-08	-	Peonidin-diglc	0.879601	0.723494	-0.72246	0.0279122
LOC110113836	NPR1	-1.43648	-	2.34403e-08	-	Naringenin chalcone	-1.43134	-0.950138	0.710894	0.0317998
LOC110113836	NPR1	-1.43648	-	2.34403e-08	-	Hesperetin	-1.51632	-0.621201	0.707318	0.0330694
LOC110113836	NPR1	-1.43648	-	2.34403e-08	-	Isoluteolin-diglc	1.8865	1.34145	-0.75269	0.0192564
LOC110113836	NPR1	-1.43648	-	2.34403e-08	-	Quercetin-rtn-glc	1.7717	1.12332	-0.724585	0.0272336
LOC110113836	NPR1	-1.43648	-	2.34403e-08	-	Quercetin-sop-rha	1.53772	0.889791	-0.719657	0.0288239
LOC110097135	NPR5	-	-0.622834	-	0.0201361	Glucosyloxy-JA	1.34719	1.82815	-0.763926	0.016561
LOC110097135	NPR5	-	-0.622834	-	0.0201361	Luteolin-diglc	1.98188	1.5649	-0.737963	0.0232092
LOC110097135	NPR5	-	-0.622834	-	0.0201361	Isoluteolin-diglc	1.8865	1.34145	-0.753271	0.0191102
LOC110092414	NPR5L	-0.997527	-0.811289	0.00751289	0.0483727	Glucosyloxy-JA	1.34719	1.82815	-0.770978	0.0150049
LOC110092414	NPR5L	-0.997527	-0.811289	0.00751289	0.0483727	Isoquercitrin	2.23208	1.06076	-0.715827	0.030101
LOC110092414	NPR5L	-0.997527	-0.811289	0.00751289	0.0483727	Isorhoifolin	0.885063	0.646399	-0.706188	0.0334773
LOC110092414	NPR5L	-0.997527	-0.811289	0.00751289	0.0483727	Narirutin	0.897518	0.731943	-0.853418	0.00342968
LOC110092414	NPR5L	-0.997527	-0.811289	0.00751289	0.0483727	Luteolin-diglc	1.98188	1.5649	-0.745803	0.0210442
LOC110092414	NPR5L	-0.997527	-0.811289	0.00751289	0.0483727	Chrysoeriol-diglc	1.02178	0.607621	-0.778117	0.0135323
LOC110092414	NPR5L	-0.997527	-0.811289	0.00751289	0.0483727	Delphinidin-rtn-glc	1.90659	1.39857	-0.826696	0.00599562
LOC110092414	NPR5L	-0.997527	-0.811289	0.00751289	0.0483727	Isoluteolin-diglc	1.8865	1.34145	-0.745307	0.0211771
LOC110092414	NPR5L	-0.997527	-0.811289	0.00751289	0.0483727	Quercetin-rtn-glc	1.7717	1.12332	-0.7615	0.0171202
LOC110092414	NPR5L	-0.997527	-0.811289	0.00751289	0.0483727	Quercetin-sop-rha	1.53772	0.889791	-0.782978	0.0125871
LOC110100929	OMT	-	0.619913	-	0.000291668	JA-Ile	0.936855	2.25921	0.716098	0.0300097
LOC110096989	OPR11	1.34149	0.855758	4.00039e-12	0.00317063	Butin	-1.34735	-0.920306	-0.708689	0.0325787
LOC110096989	OPR11	1.34149	0.855758	4.00039e-12	0.00317063	Naringenin chalcone	-1.43134	-0.950138	-0.731597	0.0250715
LOC110096989	OPR11	1.34149	0.855758	4.00039e-12	0.00317063	Glucosyloxy-JA	1.34719	1.82815	0.755356	0.0185923
LOC110096989	OPR11	1.34149	0.855758	4.00039e-12	0.00317063	Luteolin-ara	0.662604	0.776356	0.712189	0.0313481
LOC110096989	OPR11	1.34149	0.855758	4.00039e-12	0.00317063	Dihydrocharcone-glc	1.13649	0.78063	0.723498	0.0275792
LOC110096989	OPR11	1.34149	0.855758	4.00039e-12	0.00317063	Isoquercitrin	2.23208	1.06076	0.849393	0.00375518
LOC110096989	OPR11	1.34149	0.855758	4.00039e-12	0.00317063	Hyperin	2.25089	0.904323	0.854582	0.00333927
LOC110096989	OPR11	1.34149	0.855758	4.00039e-12	0.00317063	Hesperetin(malonyl)glc	1.11344	1.08138	0.736273	0.0236944
LOC110096989	OPR11	1.34149	0.855758	4.00039e-12	0.00317063	Narirutin	0.897518	0.731943	0.833949	0.00520125
LOC110096989	OPR11	1.34149	0.855758	4.00039e-12	0.00317063	Luteolin-diglc	1.98188	1.5649	0.927086	0.000320766
LOC110096989	OPR11	1.34149	0.855758	4.00039e-12	0.00317063	Rutin	1.68585	0.856689	0.776495	0.0138579
LOC110096989	OPR11	1.34149	0.855758	4.00039e-12	0.00317063	Orientin-glc	2.11796	1.1473	0.838138	0.00477688
LOC110096989	OPR11	1.34149	0.855758	4.00039e-12	0.00317063	Delphinidin(coumaroyl)glc	1.95608	0.979407	0.84389	0.00423367
LOC110096989	OPR11	1.34149	0.855758	4.00039e-12	0.00317063	Chrysoeriol-diglc	1.02178	0.607621	0.952375	7.40742e-05
LOC110096989	OPR11	1.34149	0.855758	4.00039e-12	0.00317063	Peonidin-diglc	0.879601	0.723494	0.788126	0.0116356
LOC110096989	OPR11	1.34149	0.855758	4.00039e-12	0.00317063	Delphinidin-rtn-glc	1.90659	1.39857	0.922903	0.00038829
LOC110096989	OPR11	1.34149	0.855758	4.00039e-12	0.00317063	Isoluteolin-diglc	1.8865	1.34145	0.94092	0.000155729
LOC110096989	OPR11	1.34149	0.855758	4.00039e-12	0.00317063	Quercetin-rtn-glc	1.7717	1.12332	0.919651	0.000447237
LOC110096989	OPR11	1.34149	0.855758	4.00039e-12	0.00317063	Quercetin-sop-rha	1.53772	0.889791	0.924669	0.000358679
LOC110097083	PAO	1.29459	-	1.16767e-14	-	Hesperetin	-1.51632	-0.621201	-0.717	0.0297062
LOC110097083	PAO	1.29459	-	1.16767e-14	-	Hyperin	2.25089	0.904323	0.739215	0.0228539
LOC110097083	PAO	1.29459	-	1.16767e-14	-	Chrysoeriol-diglc	1.02178	0.607621	0.767744	0.0157058
LOC110097445	PER51	-2.06804	-2.54597	1.68227e-07	7.89013e-10	Dihydrochrysin	-1.10876	-1.85813	0.83914	0.00467908
LOC110097445	PER51	-2.06804	-2.54597	1.68227e-07	7.89013e-10	Butin	-1.34735	-0.920306	0.773874	0.0143952
LOC110097445	PER51	-2.06804	-2.54597	1.68227e-07	7.89013e-10	Naringenin chalcone	-1.43134	-0.950138	0.777864	0.0135829
LOC110097445	PER51	-2.06804	-2.54597	1.68227e-07	7.89013e-10	Hesperetin	-1.51632	-0.621201	0.718943	0.0290592
LOC110097445	PER51	-2.06804	-2.54597	1.68227e-07	7.89013e-10	Dihydrojasmone	0.727851	1.44212	-0.727088	0.0264484
LOC110097445	PER51	-2.06804	-2.54597	1.68227e-07	7.89013e-10	JA-Ile	0.936855	2.25921	-0.770897	0.0150222
LOC110097445	PER51	-2.06804	-2.54597	1.68227e-07	7.89013e-10	Luteolin-ara	0.662604	0.776356	-0.711967	0.0314251
LOC110097445	PER51	-2.06804	-2.54597	1.68227e-07	7.89013e-10	Hesperetin(malonyl)glc	1.11344	1.08138	-0.829444	0.00568552
LOC110095178	PER65	-1.21634	-0.580781	2.34602e-08	0.0210114	Butin	-1.34735	-0.920306	0.821618	0.00659845
LOC110095178	PER65	-1.21634	-0.580781	2.34602e-08	0.0210114	Naringenin chalcone	-1.43134	-0.950138	0.83595	0.00499543
LOC110095178	PER65	-1.21634	-0.580781	2.34602e-08	0.0210114	Hesperetin	-1.51632	-0.621201	0.746929	0.0207445
LOC110095178	PER65	-1.21634	-0.580781	2.34602e-08	0.0210114	Dihydrocharcone-glc	1.13649	0.78063	-0.716069	0.0300193
LOC110095178	PER65	-1.21634	-0.580781	2.34602e-08	0.0210114	Isoquercitrin	2.23208	1.06076	-0.827627	0.00588926
LOC110095178	PER65	-1.21634	-0.580781	2.34602e-08	0.0210114	Hyperin	2.25089	0.904323	-0.801623	0.00937318
LOC110095178	PER65	-1.21634	-0.580781	2.34602e-08	0.0210114	Luteolin-diglc	1.98188	1.5649	-0.79471	0.0104909
LOC110095178	PER65	-1.21634	-0.580781	2.34602e-08	0.0210114	Rutin	1.68585	0.856689	-0.725395	0.0269777
LOC110095178	PER65	-1.21634	-0.580781	2.34602e-08	0.0210114	Orientin-glc	2.11796	1.1473	-0.788367	0.0115923
LOC110095178	PER65	-1.21634	-0.580781	2.34602e-08	0.0210114	Delphinidin(coumaroyl)glc	1.95608	0.979407	-0.78997	0.0113069
LOC110095178	PER65	-1.21634	-0.580781	2.34602e-08	0.0210114	Chrysoeriol-diglc	1.02178	0.607621	-0.871052	0.00222969
LOC110095178	PER65	-1.21634	-0.580781	2.34602e-08	0.0210114	Delphinidin-rtn-glc	1.90659	1.39857	-0.843939	0.00422927
LOC110095178	PER65	-1.21634	-0.580781	2.34602e-08	0.0210114	Isoluteolin-diglc	1.8865	1.34145	-0.854795	0.00332289
LOC110095178	PER65	-1.21634	-0.580781	2.34602e-08	0.0210114	Quercetin-rtn-glc	1.7717	1.12332	-0.822098	0.00653975
LOC110095178	PER65	-1.21634	-0.580781	2.34602e-08	0.0210114	Quercetin-sop-rha	1.53772	0.889791	-0.855256	0.00328769
LOC110107612	PP2C50	-	0.93754	-	1.49603e-07	Dihydrochrysin	-1.10876	-1.85813	-0.776308	0.0138959
LOC110107612	PP2C50	-	0.93754	-	1.49603e-07	Dihydrojasmone	0.727851	1.44212	0.851459	0.00358559
LOC110107612	PP2C50	-	0.93754	-	1.49603e-07	JA-Ile	0.936855	2.25921	0.90872	0.000691294
LOC110107612	PP2C50	-	0.93754	-	1.49603e-07	Glucosyloxy-JA	1.34719	1.82815	0.917176	0.000496121
LOC110107612	PP2C50	-	0.93754	-	1.49603e-07	Luteolin-ara	0.662604	0.776356	0.820261	0.00676626
LOC110107612	PP2C50	-	0.93754	-	1.49603e-07	Apigenin-diara	1.15229	2.07214	0.906427	0.000752265
LOC110107612	PP2C50	-	0.93754	-	1.49603e-07	Hesperetin(malonyl)glc	1.11344	1.08138	0.844734	0.00415776
LOC110107612	PP2C50	-	0.93754	-	1.49603e-07	Naringin	0.681535	0.75164	0.75837	0.01786
LOC110107612	PP2C50	-	0.93754	-	1.49603e-07	Peonidin-diglc	0.879601	0.723494	0.700362	0.0356328
LOC110101653	PP2C51	-	0.65029	-	0.0224208	JA-Ile	0.936855	2.25921	0.721397	0.0282556
LOC110108488	PYL8	1.09706	-	4.10503e-09	-	Naringenin chalcone	-1.43134	-0.950138	-0.707206	0.0331097
LOC110108488	PYL8	1.09706	-	4.10503e-09	-	Hesperetin	-1.51632	-0.621201	-0.741566	0.0221969
LOC110108488	PYL8	1.09706	-	4.10503e-09	-	Dihydrocharcone-glc	1.13649	0.78063	0.729336	0.0257558
LOC110108488	PYL8	1.09706	-	4.10503e-09	-	Isoquercitrin	2.23208	1.06076	0.7171	0.0296725
LOC110108488	PYL8	1.09706	-	4.10503e-09	-	Hyperin	2.25089	0.904323	0.7953	0.010392
LOC110108488	PYL8	1.09706	-	4.10503e-09	-	Orientin-glc	2.11796	1.1473	0.701919	0.0350483
LOC110108488	PYL8	1.09706	-	4.10503e-09	-	Delphinidin(coumaroyl)glc	1.95608	0.979407	0.719669	0.0288201
LOC110108488	PYL8	1.09706	-	4.10503e-09	-	Chrysoeriol-diglc	1.02178	0.607621	0.81495	0.00745104
LOC110108488	PYL8	1.09706	-	4.10503e-09	-	Isoluteolin-diglc	1.8865	1.34145	0.726332	0.0266839
LOC110108488	PYL8	1.09706	-	4.10503e-09	-	Quercetin-rtn-glc	1.7717	1.12332	0.743057	0.0217866
LOC110108488	PYL8	1.09706	-	4.10503e-09	-	Quercetin-sop-rha	1.53772	0.889791	0.749985	0.019946
LOC110106122	PYR1	-0.739841	-1.24383	0.0404124	0.00152272	Dihydrochrysin	-1.10876	-1.85813	0.842975	0.00431713
LOC110106122	PYR1	-0.739841	-1.24383	0.0404124	0.00152272	Dihydrojasmone	0.727851	1.44212	-0.778378	0.0134805
LOC110106122	PYR1	-0.739841	-1.24383	0.0404124	0.00152272	Luteolin-ara	0.662604	0.776356	-0.798132	0.00992694
LOC110106122	PYR1	-0.739841	-1.24383	0.0404124	0.00152272	Apigenin-diara	1.15229	2.07214	-0.706961	0.0331981
LOC110094403	SAPK7	1.08181	-	2.71735e-07	-	Hesperetin	-1.51632	-0.621201	-0.723129	0.0276974
LOC110107212	TIFY 10B	0.782543	1.73252	0.0327347	3.50939e-11	Dihydrochrysin	-1.10876	-1.85813	-0.732788	0.0247158
LOC110107212	TIFY 10B	0.782543	1.73252	0.0327347	3.50939e-11	Glucosyloxy-JA	1.34719	1.82815	0.871558	0.00220035
LOC110107212	TIFY 10B	0.782543	1.73252	0.0327347	3.50939e-11	Apigenin-diara	1.15229	2.07214	0.707594	0.0329703
LOC110103933	TIFY 6B	-	0.611712	-	0.000387903	Dihydrochrysin	-1.10876	-1.85813	-0.746735	0.0207962
LOC110103933	TIFY 6B	-	0.611712	-	0.000387903	Dihydrojasmone	0.727851	1.44212	0.791145	0.0111007
LOC110103933	TIFY 6B	-	0.611712	-	0.000387903	JA-Ile	0.936855	2.25921	0.960521	3.87281e-05
LOC110103933	TIFY 6B	-	0.611712	-	0.000387903	Glucosyloxy-JA	1.34719	1.82815	0.871748	0.00218944
LOC110103933	TIFY 6B	-	0.611712	-	0.000387903	Apigenin-diara	1.15229	2.07214	0.781397	0.0128896
LOC110103933	TIFY 6B	-	0.611712	-	0.000387903	Hesperetin(malonyl)glc	1.11344	1.08138	0.726419	0.0266566
LOC110094727	TIFY 6BL	-	1.17207	-	1.04163e-09	Glucosyloxy-JA	1.34719	1.82815	0.84179	0.00442685
LOC110094727	TIFY 6BL	-	1.17207	-	1.04163e-09	Apigenin-diara	1.15229	2.07214	0.794739	0.010486
LOC110095989	UFGT1	1.29314	0.772617	8.50508e-05	0.0376914	Luteolin-ara	0.662604	0.776356	0.778548	0.0134467
LOC110095989	UFGT1	1.29314	0.772617	8.50508e-05	0.0376914	Hyperin	2.25089	0.904323	0.817814	0.00707625
LOC110095989	UFGT1	1.29314	0.772617	8.50508e-05	0.0376914	Isoquercitrin	2.23208	1.06076	0.761854	0.0170378
LOC110095989	UFGT1	1.29314	0.772617	8.50508e-05	0.0376914	Hesperetin(malonyl)glc	1.11344	1.08138	0.811924	0.00786138
LOC110095989	UFGT1	1.29314	0.772617	8.50508e-05	0.0376914	Narirutin	0.897518	0.731943	0.765983	0.0160965
LOC110095989	UFGT1	1.29314	0.772617	8.50508e-05	0.0376914	Orientin-glc	2.11796	1.1473	0.786781	0.0118793
LOC110095989	UFGT1	1.29314	0.772617	8.50508e-05	0.0376914	Luteolin-diglc	1.98188	1.5649	0.830919	0.00552369
LOC110095989	UFGT1	1.29314	0.772617	8.50508e-05	0.0376914	Isoluteolin-diglc	1.8865	1.34145	0.833566	0.00524127
LOC110095989	UFGT1	1.29314	0.772617	8.50508e-05	0.0376914	Rutin	1.68585	0.856689	0.741897	0.0221053
LOC110095989	UFGT1	1.29314	0.772617	8.50508e-05	0.0376914	Delphinidin(coumaroyl)glc	1.95608	0.979407	0.791222	0.0110873
LOC110095989	UFGT1	1.29314	0.772617	8.50508e-05	0.0376914	Chrysoeriol-diglc	1.02178	0.607621	0.874344	0.00204358
LOC110095989	UFGT1	1.29314	0.772617	8.50508e-05	0.0376914	Peonidin-diglc	0.879601	0.723494	0.879951	0.00175178
LOC110095989	UFGT1	1.29314	0.772617	8.50508e-05	0.0376914	Quercetin-sop-rha	1.53772	0.889791	0.832521	0.00535161
LOC110095989	UFGT1	1.29314	0.772617	8.50508e-05	0.0376914	Quercetin-rtn-glc	1.7717	1.12332	0.868794	0.00236396
LOC110095989	UFGT1	1.29314	0.772617	8.50508e-05	0.0376914	Delphinidin-rtn-glc	1.90659	1.39857	0.825565	0.00612644
LOC110102811	XTH23	-1.83953	-1.25579	0.000269157	0.00625178	Dihydrocharcone-glc	1.13649	0.78063	-0.816972	0.00718509
LOC110102811	XTH23	-1.83953	-1.25579	0.000269157	0.00625178	Hesperetin(malonyl)glc	1.11344	1.08138	-0.829363	0.00569452
LOC110102811	XTH23	-1.83953	-1.25579	0.000269157	0.00625178	Luteolin-diglc	1.98188	1.5649	-0.781058	0.0129551
LOC110102811	XTH23	-1.83953	-1.25579	0.000269157	0.00625178	Chrysoeriol-diglc	1.02178	0.607621	-0.782071	0.0127601
LOC110102811	XTH23	-1.83953	-1.25579	0.000269157	0.00625178	Isoluteolin-diglc	1.8865	1.34145	-0.819049	0.00691858
LOC110092885	XTH23L	-2.32746	-	1.74399e-07	-	Dihydrocharcone-glc	1.13649	0.78063	-0.791998	0.0109527
LOC110092885	XTH23L	-2.32746	-	1.74399e-07	-	Hyperin	2.25089	0.904323	-0.778546	0.0134471
LOC110092885	XTH23L	-2.32746	-	1.74399e-07	-	Delphinidin(coumaroyl)glc	1.95608	0.979407	-0.700905	0.0354282
LOC110092885	XTH23L	-2.32746	-	1.74399e-07	-	Chrysoeriol-diglc	1.02178	0.607621	-0.782932	0.0125958
LOC110092885	XTH23L	-2.32746	-	1.74399e-07	-	Isoluteolin-diglc	1.8865	1.34145	-0.752378	0.019335
LOC110092885	XTH23L	-2.32746	-	1.74399e-07	-	Quercetin-sop-rha	1.53772	0.889791	-0.71067	0.0318783
LOC110110142	XTH24	-1.77301	-0.650845	1.68672e-21	0.000376477	Dihydrocharcone-glc	1.13649	0.78063	-0.741246	0.0222856
LOC110110142	XTH24	-1.77301	-0.650845	1.68672e-21	0.000376477	Isoquercitrin	2.23208	1.06076	-0.876382	0.00193394
LOC110110142	XTH24	-1.77301	-0.650845	1.68672e-21	0.000376477	Hyperin	2.25089	0.904323	-0.89882	0.000981412
LOC110110142	XTH24	-1.77301	-0.650845	1.68672e-21	0.000376477	Hesperetin(malonyl)glc	1.11344	1.08138	-0.727186	0.0264179
LOC110110142	XTH24	-1.77301	-0.650845	1.68672e-21	0.000376477	Luteolin-diglc	1.98188	1.5649	-0.840837	0.00451647
LOC110110142	XTH24	-1.77301	-0.650845	1.68672e-21	0.000376477	Rutin	1.68585	0.856689	-0.811336	0.00794291
LOC110110142	XTH24	-1.77301	-0.650845	1.68672e-21	0.000376477	Orientin-glc	2.11796	1.1473	-0.859409	0.00298185
LOC110110142	XTH24	-1.77301	-0.650845	1.68672e-21	0.000376477	Delphinidin(coumaroyl)glc	1.95608	0.979407	-0.865665	0.00255902
LOC110110142	XTH24	-1.77301	-0.650845	1.68672e-21	0.000376477	Chrysoeriol-diglc	1.02178	0.607621	-0.895727	0.00108708
LOC110110142	XTH24	-1.77301	-0.650845	1.68672e-21	0.000376477	Delphinidin-rtn-glc	1.90659	1.39857	-0.859202	0.00299661
LOC110110142	XTH24	-1.77301	-0.650845	1.68672e-21	0.000376477	Isoluteolin-diglc	1.8865	1.34145	-0.872917	0.00212287
LOC110110142	XTH24	-1.77301	-0.650845	1.68672e-21	0.000376477	Quercetin-rtn-glc	1.7717	1.12332	-0.858142	0.00307294
LOC110110142	XTH24	-1.77301	-0.650845	1.68672e-21	0.000376477	Quercetin-sop-rha	1.53772	0.889791	-0.876462	0.00192973
PL represents light treated purple D. officinale whereas PK means potassium treated seedlings. The crossbar ‘-’ means not significantly expressed in the group.
