# Supplementary material for: Light and Potassium Improve the Quality of Dendrobium officinale through Optimizing Transcriptomic and Metabolomic Alteration
Source: Molecules. 2022 Jul 29;27(15):4866. doi: 10.3390/molecules27154866 (PMC9369990; doi:10.3390/molecules27154866)
Supplement: Supplementary file 1 [file molecules-27-04866-s001.zip › Supplementary Files/Table S4 The treatment-altered pattern and annotation of metabolites or TFs in light- and K-treated D. officinale.xlsx]

## Sheet: Sheet1
Table S4 The treatment-altered pattern and annotation of metabolites or TFs in light- and K-treated D. officinale
geneID	gene	gene-Log2FoldChange		gene-p-value		meta	meta-Log2FoldChange		gene-meta
		PK/P	PL/P	PK/P	PL/P		PK/P	PL/P	coefficient	pvalue
LOC110093714	WRI4	1.54955	1.85257	1.63624e-11	4.48696e-20	Glucosyloxy-JA	1.34719	1.82815	0.951768	7.73853e-05
LOC110093714	WRI4	1.54955	1.85257	1.63624e-11	4.48696e-20	Luteolin-ara	0.662604	0.776356	0.793717	0.0106583
LOC110093714	WRI4	1.54955	1.85257	1.63624e-11	4.48696e-20	Dihydrocharcone-glc	1.13649	0.78063	0.767275	0.0158092
LOC110093714	WRI4	1.54955	1.85257	1.63624e-11	4.48696e-20	Apigenin-diara	1.15229	2.07214	0.878479	0.00182539
LOC110093714	WRI4	1.54955	1.85257	1.63624e-11	4.48696e-20	Hesperetin(malonyl)glc	1.11344	1.08138	0.910598	0.000643991
LOC110093714	WRI4	1.54955	1.85257	1.63624e-11	4.48696e-20	Narirutin	0.897518	0.731943	0.74194	0.0220936
LOC110093714	WRI4	1.54955	1.85257	1.63624e-11	4.48696e-20	Orientin-glc	2.11796	1.1473	0.72814	0.0261226
LOC110093714	WRI4	1.54955	1.85257	1.63624e-11	4.48696e-20	Luteolin-diglc	1.98188	1.5649	0.89941	0.000962106
LOC110093714	WRI4	1.54955	1.85257	1.63624e-11	4.48696e-20	Isoluteolin-diglc	1.8865	1.34145	0.874891	0.00201375
LOC110093714	WRI4	1.54955	1.85257	1.63624e-11	4.48696e-20	Delphinidin(coumaroyl)glc	1.95608	0.979407	0.711972	0.0314234
LOC110093714	WRI4	1.54955	1.85257	1.63624e-11	4.48696e-20	Chrysoeriol-diglc	1.02178	0.607621	0.818139	0.00703453
LOC110093714	WRI4	1.54955	1.85257	1.63624e-11	4.48696e-20	Peonidin-diglc	0.879601	0.723494	0.802653	0.00921382
LOC110093714	WRI4	1.54955	1.85257	1.63624e-11	4.48696e-20	Quercetin-sop-rha	1.53772	0.889791	0.769172	0.0153936
LOC110093714	WRI4	1.54955	1.85257	1.63624e-11	4.48696e-20	Quercetin-rtn-glc	1.7717	1.12332	0.814537	0.00750621
LOC110093714	WRI4	1.54955	1.85257	1.63624e-11	4.48696e-20	Delphinidin-rtn-glc	1.90659	1.39857	0.806181	0.00868203
LOC110107031	bHLH112	-1.63136	-0.633677	1.65377e-05	0.0160325	Dihydrocharcone-glc	1.13649	0.78063	-0.761417	0.0171394
LOC110107031	bHLH112	-1.63136	-0.633677	1.65377e-05	0.0160325	Hyperin	2.25089	0.904323	-0.929738	0.00028249
LOC110107031	bHLH112	-1.63136	-0.633677	1.65377e-05	0.0160325	Isoquercitrin	2.23208	1.06076	-0.888638	0.00135875
LOC110107031	bHLH112	-1.63136	-0.633677	1.65377e-05	0.0160325	Hesperetin(malonyl)glc	1.11344	1.08138	-0.792506	0.0108652
LOC110107031	bHLH112	-1.63136	-0.633677	1.65377e-05	0.0160325	Orientin-glc	2.11796	1.1473	-0.88761	0.00140169
LOC110107031	bHLH112	-1.63136	-0.633677	1.65377e-05	0.0160325	Luteolin-diglc	1.98188	1.5649	-0.761353	0.0171544
LOC110107031	bHLH112	-1.63136	-0.633677	1.65377e-05	0.0160325	Isoluteolin-diglc	1.8865	1.34145	-0.787831	0.0116888
LOC110107031	bHLH112	-1.63136	-0.633677	1.65377e-05	0.0160325	Rutin	1.68585	0.856689	-0.86882	0.00236234
LOC110107031	bHLH112	-1.63136	-0.633677	1.65377e-05	0.0160325	Delphinidin(coumaroyl)glc	1.95608	0.979407	-0.895317	0.00110168
LOC110107031	bHLH112	-1.63136	-0.633677	1.65377e-05	0.0160325	Chrysoeriol-diglc	1.02178	0.607621	-0.842142	0.00439402
LOC110107031	bHLH112	-1.63136	-0.633677	1.65377e-05	0.0160325	Quercetin-sop-rha	1.53772	0.889791	-0.866138	0.00252886
LOC110107031	bHLH112	-1.63136	-0.633677	1.65377e-05	0.0160325	Quercetin-rtn-glc	1.7717	1.12332	-0.883109	0.00160088
LOC110107031	bHLH112	-1.63136	-0.633677	1.65377e-05	0.0160325	Delphinidin-rtn-glc	1.90659	1.39857	-0.836548	0.00493507
LOC110101967	bHLH123	2.72	2.32	0.0417517	0.0912557	Dihydrocharcone-glc	1.13649	0.78063	0.856461	0.00319682
LOC110101967	bHLH123	2.72	2.32	0.0417517	0.0912557	Hesperetin(malonyl)glc	1.11344	1.08138	0.746991	0.0207284
LOC110101967	bHLH123	2.72	2.32	0.0417517	0.0912557	Narirutin	0.897518	0.731943	0.720432	0.02857
LOC110101967	bHLH123	2.72	2.32	0.0417517	0.0912557	Naringin	0.681535	0.75164	0.825563	0.00612666
LOC110101967	bHLH123	2.72	2.32	0.0417517	0.0912557	Chrysoeriol-diglc	1.02178	0.607621	0.822849	0.00644867
LOC110106893	bHLH147	-2.11987	-1.78972	0.0217089	0.0232247	Hyperin	2.25089	0.904323	-0.778322	0.0134916
LOC110106893	bHLH147	-2.11987	-1.78972	0.0217089	0.0232247	Isoquercitrin	2.23208	1.06076	-0.866713	0.00249246
LOC110106893	bHLH147	-2.11987	-1.78972	0.0217089	0.0232247	Isorhoifolin	0.885063	0.646399	-0.721703	0.0281566
LOC110106893	bHLH147	-2.11987	-1.78972	0.0217089	0.0232247	Orientin-glc	2.11796	1.1473	-0.81275	0.00774795
LOC110106893	bHLH147	-2.11987	-1.78972	0.0217089	0.0232247	Isoluteolin-diglc	1.8865	1.34145	-0.705172	0.0338471
LOC110106893	bHLH147	-2.11987	-1.78972	0.0217089	0.0232247	Rutin	1.68585	0.856689	-0.784821	0.0122407
LOC110106893	bHLH147	-2.11987	-1.78972	0.0217089	0.0232247	Delphinidin(coumaroyl)glc	1.95608	0.979407	-0.811555	0.00791248
LOC110106893	bHLH147	-2.11987	-1.78972	0.0217089	0.0232247	Chrysoeriol-diglc	1.02178	0.607621	-0.701599	0.0351679
LOC110106893	bHLH147	-2.11987	-1.78972	0.0217089	0.0232247	Quercetin-sop-rha	1.53772	0.889791	-0.809155	0.00825027
LOC110106893	bHLH147	-2.11987	-1.78972	0.0217089	0.0232247	Quercetin-rtn-glc	1.7717	1.12332	-0.779039	0.0133495
LOC110106893	bHLH147	-2.11987	-1.78972	0.0217089	0.0232247	Delphinidin-rtn-glc	1.90659	1.39857	-0.85803	0.00308111
LOC110097090	bHLH149	-2.0891	-0.900832	1.30941e-12	0.000786379	Butin	-1.34735	-0.920306	0.805545	0.00877631
LOC110097090	bHLH149	-2.0891	-0.900832	1.30941e-12	0.000786379	Naringenin chalcone	-1.43134	-0.950138	0.82697	0.0059642
LOC110097090	bHLH149	-2.0891	-0.900832	1.30941e-12	0.000786379	Hesperetin	-1.51632	-0.621201	0.764711	0.0163827
LOC110097090	bHLH149	-2.0891	-0.900832	1.30941e-12	0.000786379	Dihydrocharcone-glc	1.13649	0.78063	-0.71069	0.0318714
LOC110097090	bHLH149	-2.0891	-0.900832	1.30941e-12	0.000786379	Hyperin	2.25089	0.904323	-0.758015	0.0179453
LOC110097090	bHLH149	-2.0891	-0.900832	1.30941e-12	0.000786379	Isoquercitrin	2.23208	1.06076	-0.700704	0.0355039
LOC110097090	bHLH149	-2.0891	-0.900832	1.30941e-12	0.000786379	Hesperetin(malonyl)glc	1.11344	1.08138	-0.707977	0.0328331
LOC110097090	bHLH149	-2.0891	-0.900832	1.30941e-12	0.000786379	Narirutin	0.897518	0.731943	-0.72816	0.0261165
LOC110097090	bHLH149	-2.0891	-0.900832	1.30941e-12	0.000786379	Luteolin-diglc	1.98188	1.5649	-0.820654	0.00671735
LOC110097090	bHLH149	-2.0891	-0.900832	1.30941e-12	0.000786379	Isoluteolin-diglc	1.8865	1.34145	-0.866526	0.00250425
LOC110097090	bHLH149	-2.0891	-0.900832	1.30941e-12	0.000786379	Delphinidin(coumaroyl)glc	1.95608	0.979407	-0.702258	0.0349217
LOC110097090	bHLH149	-2.0891	-0.900832	1.30941e-12	0.000786379	Chrysoeriol-diglc	1.02178	0.607621	-0.940899	0.000155919
LOC110097090	bHLH149	-2.0891	-0.900832	1.30941e-12	0.000786379	Peonidin-diglc	0.879601	0.723494	-0.767231	0.0158188
LOC110097090	bHLH149	-2.0891	-0.900832	1.30941e-12	0.000786379	Quercetin-sop-rha	1.53772	0.889791	-0.795588	0.010344
LOC110097090	bHLH149	-2.0891	-0.900832	1.30941e-12	0.000786379	Quercetin-rtn-glc	1.7717	1.12332	-0.787257	0.0117926
LOC110097090	bHLH149	-2.0891	-0.900832	1.30941e-12	0.000786379	Delphinidin-rtn-glc	1.90659	1.39857	-0.748656	0.0202908
LOC110109085	bHLH35	0.646395	1.04892	0.0107174	0.00014439	Glucosyloxy-JA	1.34719	1.82815	0.921092	0.000420401
LOC110109085	bHLH35	0.646395	1.04892	0.0107174	0.00014439	Luteolin-diglc	1.98188	1.5649	0.818661	0.0069679
LOC110109085	bHLH35	0.646395	1.04892	0.0107174	0.00014439	Isoluteolin-diglc	1.8865	1.34145	0.793101	0.0107633
LOC110109085	bHLH35	0.646395	1.04892	0.0107174	0.00014439	Delphinidin-rtn-glc	1.90659	1.39857	0.729564	0.0256863
LOC110114447	bHLH49	-0.724059	-0.729461	0.002404	0.00162848	Glucosyloxy-JA	1.34719	1.82815	-0.878702	0.00181413
LOC110114447	bHLH49	-0.724059	-0.729461	0.002404	0.00162848	Luteolin-ara	0.662604	0.776356	-0.79911	0.00976958
LOC110114447	bHLH49	-0.724059	-0.729461	0.002404	0.00162848	Dihydrocharcone-glc	1.13649	0.78063	-0.850514	0.00366246
LOC110114447	bHLH49	-0.724059	-0.729461	0.002404	0.00162848	Luteolin-diglc	1.98188	1.5649	-0.816513	0.00724488
LOC110114447	bHLH49	-0.724059	-0.729461	0.002404	0.00162848	Isoluteolin-diglc	1.8865	1.34145	-0.867926	0.00241696
LOC110114447	bHLH49	-0.724059	-0.729461	0.002404	0.00162848	Chrysoeriol-diglc	1.02178	0.607621	-0.807157	0.00853869
LOC110114447	bHLH49	-0.724059	-0.729461	0.002404	0.00162848	Quercetin-sop-rha	1.53772	0.889791	-0.796199	0.0102428
LOC110114447	bHLH49	-0.724059	-0.729461	0.002404	0.00162848	Quercetin-rtn-glc	1.7717	1.12332	-0.782595	0.0126599
LOC110114447	bHLH49	-0.724059	-0.729461	0.002404	0.00162848	Delphinidin-rtn-glc	1.90659	1.39857	-0.735726	0.0238528
LOC110102342	bHLH62	-0.957897	-1.22146	1.0971e-06	9.27596e-09	Dihydrochrysin	-1.10876	-1.85813	0.807988	0.0084179
LOC110102342	bHLH62	-0.957897	-1.22146	1.0971e-06	9.27596e-09	Butin	-1.34735	-0.920306	0.73349	0.0245078
LOC110102342	bHLH62	-0.957897	-1.22146	1.0971e-06	9.27596e-09	Naringenin chalcone	-1.43134	-0.950138	0.739112	0.022883
LOC110102342	bHLH62	-0.957897	-1.22146	1.0971e-06	9.27596e-09	Glucosyloxy-JA	1.34719	1.82815	-0.938967	0.000174166
LOC110102342	bHLH62	-0.957897	-1.22146	1.0971e-06	9.27596e-09	Luteolin-ara	0.662604	0.776356	-0.828642	0.00577486
LOC110102342	bHLH62	-0.957897	-1.22146	1.0971e-06	9.27596e-09	Dihydrocharcone-glc	1.13649	0.78063	-0.711323	0.0316498
LOC110102342	bHLH62	-0.957897	-1.22146	1.0971e-06	9.27596e-09	Apigenin-diara	1.15229	2.07214	-0.815177	0.00742089
LOC110102342	bHLH62	-0.957897	-1.22146	1.0971e-06	9.27596e-09	Hesperetin(malonyl)glc	1.11344	1.08138	-0.834917	0.00510102
LOC110102342	bHLH62	-0.957897	-1.22146	1.0971e-06	9.27596e-09	Narirutin	0.897518	0.731943	-0.708544	0.0326305
LOC110102342	bHLH62	-0.957897	-1.22146	1.0971e-06	9.27596e-09	Luteolin-diglc	1.98188	1.5649	-0.834215	0.00517354
LOC110102342	bHLH62	-0.957897	-1.22146	1.0971e-06	9.27596e-09	Isoluteolin-diglc	1.8865	1.34145	-0.83185	0.00542321
LOC110102342	bHLH62	-0.957897	-1.22146	1.0971e-06	9.27596e-09	Chrysoeriol-diglc	1.02178	0.607621	-0.788303	0.0116037
LOC110102342	bHLH62	-0.957897	-1.22146	1.0971e-06	9.27596e-09	Peonidin-diglc	0.879601	0.723494	-0.728103	0.0261341
LOC110102342	bHLH62	-0.957897	-1.22146	1.0971e-06	9.27596e-09	Quercetin-sop-rha	1.53772	0.889791	-0.710967	0.0317743
LOC110102342	bHLH62	-0.957897	-1.22146	1.0971e-06	9.27596e-09	Quercetin-rtn-glc	1.7717	1.12332	-0.740911	0.0223786
LOC110102342	bHLH62	-0.957897	-1.22146	1.0971e-06	9.27596e-09	Delphinidin-rtn-glc	1.90659	1.39857	-0.749545	0.0200596
LOC110096494	bHLH63	-1.77506	-2.34415	0.000177426	4.27481e-06	Dihydrochrysin	-1.10876	-1.85813	0.85865	0.00303621
LOC110096494	bHLH63	-1.77506	-2.34415	0.000177426	4.27481e-06	Butin	-1.34735	-0.920306	0.787859	0.0116838
LOC110096494	bHLH63	-1.77506	-2.34415	0.000177426	4.27481e-06	Naringenin chalcone	-1.43134	-0.950138	0.785203	0.0121698
LOC110096494	bHLH63	-1.77506	-2.34415	0.000177426	4.27481e-06	Glucosyloxy-JA	1.34719	1.82815	-0.892151	0.00121885
LOC110096494	bHLH63	-1.77506	-2.34415	0.000177426	4.27481e-06	Luteolin-ara	0.662604	0.776356	-0.895057	0.00111098
LOC110096494	bHLH63	-1.77506	-2.34415	0.000177426	4.27481e-06	Luteolin-diglc	1.98188	1.5649	-0.706982	0.0331906
LOC110096494	bHLH63	-1.77506	-2.34415	0.000177426	4.27481e-06	Isoluteolin-diglc	1.8865	1.34145	-0.736268	0.0236959
LOC110096494	bHLH63	-1.77506	-2.34415	0.000177426	4.27481e-06	Chrysoeriol-diglc	1.02178	0.607621	-0.747935	0.0204795
LOC110100649	bHLH78	-1.5478	-0.617923	6.5208e-11	0.00295694	Butin	-1.34735	-0.920306	0.7789	0.0133771
LOC110100649	bHLH78	-1.5478	-0.617923	6.5208e-11	0.00295694	Naringenin chalcone	-1.43134	-0.950138	0.794679	0.010496
LOC110100649	bHLH78	-1.5478	-0.617923	6.5208e-11	0.00295694	Hesperetin	-1.51632	-0.621201	0.754241	0.0188682
LOC110100649	bHLH78	-1.5478	-0.617923	6.5208e-11	0.00295694	Dihydrocharcone-glc	1.13649	0.78063	-0.829749	0.00565183
LOC110100649	bHLH78	-1.5478	-0.617923	6.5208e-11	0.00295694	Hyperin	2.25089	0.904323	-0.774865	0.0141904
LOC110100649	bHLH78	-1.5478	-0.617923	6.5208e-11	0.00295694	Isoquercitrin	2.23208	1.06076	-0.737677	0.0232908
LOC110100649	bHLH78	-1.5478	-0.617923	6.5208e-11	0.00295694	Orientin-glc	2.11796	1.1473	-0.703779	0.034358
LOC110100649	bHLH78	-1.5478	-0.617923	6.5208e-11	0.00295694	Luteolin-diglc	1.98188	1.5649	-0.79956	0.00969774
LOC110100649	bHLH78	-1.5478	-0.617923	6.5208e-11	0.00295694	Isoluteolin-diglc	1.8865	1.34145	-0.877732	0.00186356
LOC110100649	bHLH78	-1.5478	-0.617923	6.5208e-11	0.00295694	Delphinidin(coumaroyl)glc	1.95608	0.979407	-0.720727	0.0284736
LOC110100649	bHLH78	-1.5478	-0.617923	6.5208e-11	0.00295694	Chrysoeriol-diglc	1.02178	0.607621	-0.93054	0.00027159
LOC110100649	bHLH78	-1.5478	-0.617923	6.5208e-11	0.00295694	Quercetin-sop-rha	1.53772	0.889791	-0.836962	0.00489351
LOC110100649	bHLH78	-1.5478	-0.617923	6.5208e-11	0.00295694	Quercetin-rtn-glc	1.7717	1.12332	-0.805738	0.00874758
LOC110100649	bHLH78	-1.5478	-0.617923	6.5208e-11	0.00295694	Delphinidin-rtn-glc	1.90659	1.39857	-0.737992	0.0232009
LOC110107722	bHLH78L	-1.72844	-1.11746	5.42215e-14	1.2607e-06	Butin	-1.34735	-0.920306	0.871131	0.00222511
LOC110107722	bHLH78L	-1.72844	-1.11746	5.42215e-14	1.2607e-06	Naringenin chalcone	-1.43134	-0.950138	0.88584	0.00147784
LOC110107722	bHLH78L	-1.72844	-1.11746	5.42215e-14	1.2607e-06	Hesperetin	-1.51632	-0.621201	0.795461	0.0103653
LOC110107722	bHLH78L	-1.72844	-1.11746	5.42215e-14	1.2607e-06	Glucosyloxy-JA	1.34719	1.82815	-0.747449	0.0206073
LOC110107722	bHLH78L	-1.72844	-1.11746	5.42215e-14	1.2607e-06	Luteolin-ara	0.662604	0.776356	-0.770931	0.015015
LOC110107722	bHLH78L	-1.72844	-1.11746	5.42215e-14	1.2607e-06	Dihydrocharcone-glc	1.13649	0.78063	-0.779298	0.0132985
LOC110107722	bHLH78L	-1.72844	-1.11746	5.42215e-14	1.2607e-06	Hyperin	2.25089	0.904323	-0.789417	0.0114049
LOC110107722	bHLH78L	-1.72844	-1.11746	5.42215e-14	1.2607e-06	Isoquercitrin	2.23208	1.06076	-0.791417	0.0110534
LOC110107722	bHLH78L	-1.72844	-1.11746	5.42215e-14	1.2607e-06	Hesperetin(malonyl)glc	1.11344	1.08138	-0.782448	0.012688
LOC110107722	bHLH78L	-1.72844	-1.11746	5.42215e-14	1.2607e-06	Narirutin	0.897518	0.731943	-0.734456	0.0242235
LOC110107722	bHLH78L	-1.72844	-1.11746	5.42215e-14	1.2607e-06	Orientin-glc	2.11796	1.1473	-0.772891	0.0146004
LOC110107722	bHLH78L	-1.72844	-1.11746	5.42215e-14	1.2607e-06	Luteolin-diglc	1.98188	1.5649	-0.846518	0.00400027
LOC110107722	bHLH78L	-1.72844	-1.11746	5.42215e-14	1.2607e-06	Isoluteolin-diglc	1.8865	1.34145	-0.897501	0.00102558
LOC110107722	bHLH78L	-1.72844	-1.11746	5.42215e-14	1.2607e-06	Rutin	1.68585	0.856689	-0.710769	0.0318437
LOC110107722	bHLH78L	-1.72844	-1.11746	5.42215e-14	1.2607e-06	Delphinidin(coumaroyl)glc	1.95608	0.979407	-0.775311	0.014099
LOC110107722	bHLH78L	-1.72844	-1.11746	5.42215e-14	1.2607e-06	Chrysoeriol-diglc	1.02178	0.607621	-0.936293	0.000201831
LOC110107722	bHLH78L	-1.72844	-1.11746	5.42215e-14	1.2607e-06	Peonidin-diglc	0.879601	0.723494	-0.727102	0.0264439
LOC110107722	bHLH78L	-1.72844	-1.11746	5.42215e-14	1.2607e-06	Quercetin-sop-rha	1.53772	0.889791	-0.876889	0.00190727
LOC110107722	bHLH78L	-1.72844	-1.11746	5.42215e-14	1.2607e-06	Quercetin-rtn-glc	1.7717	1.12332	-0.87342	0.00209472
LOC110107722	bHLH78L	-1.72844	-1.11746	5.42215e-14	1.2607e-06	Delphinidin-rtn-glc	1.90659	1.39857	-0.854211	0.00336788
LOC110114740	bHLH79	-0.811484	-0.829846	0.0202711	0.0213136	Butin	-1.34735	-0.920306	0.765897	0.0161157
LOC110114740	bHLH79	-0.811484	-0.829846	0.0202711	0.0213136	Naringenin chalcone	-1.43134	-0.950138	0.766152	0.0160586
LOC110114740	bHLH79	-0.811484	-0.829846	0.0202711	0.0213136	Glucosyloxy-JA	1.34719	1.82815	-0.738502	0.0230558
LOC110114740	bHLH79	-0.811484	-0.829846	0.0202711	0.0213136	Isorhoifolin	0.885063	0.646399	-0.710067	0.0320905
LOC110114740	bHLH79	-0.811484	-0.829846	0.0202711	0.0213136	Narirutin	0.897518	0.731943	-0.754615	0.0187753
LOC110114740	bHLH79	-0.811484	-0.829846	0.0202711	0.0213136	Chrysoeriol-diglc	1.02178	0.607621	-0.738112	0.0231668
LOC110114740	bHLH79	-0.811484	-0.829846	0.0202711	0.0213136	Delphinidin-rtn-glc	1.90659	1.39857	-0.728247	0.0260899
LOC110096203	bHLH93	-0.703767	-0.876909	0.0398847	0.00392361	Delphinidin-rtn-glc	1.90659	1.39857	-0.785474	0.0121195
LOC110116528	bZIP6	-3.11991	-2.31007	0.00119936	0.00796014	Hyperin	2.25089	0.904323	-0.788529	0.0115633
LOC110116528	bZIP6	-3.11991	-2.31007	0.00119936	0.00796014	Isoquercitrin	2.23208	1.06076	-0.868229	0.00239835
LOC110116528	bZIP6	-3.11991	-2.31007	0.00119936	0.00796014	Isorhoifolin	0.885063	0.646399	-0.720449	0.0285645
LOC110116528	bZIP6	-3.11991	-2.31007	0.00119936	0.00796014	Narirutin	0.897518	0.731943	-0.720979	0.0283915
LOC110116528	bZIP6	-3.11991	-2.31007	0.00119936	0.00796014	Orientin-glc	2.11796	1.1473	-0.825021	0.00619014
LOC110116528	bZIP6	-3.11991	-2.31007	0.00119936	0.00796014	Luteolin-diglc	1.98188	1.5649	-0.812032	0.00784648
LOC110116528	bZIP6	-3.11991	-2.31007	0.00119936	0.00796014	Isoluteolin-diglc	1.8865	1.34145	-0.816539	0.0072415
LOC110116528	bZIP6	-3.11991	-2.31007	0.00119936	0.00796014	Rutin	1.68585	0.856689	-0.775634	0.014033
LOC110116528	bZIP6	-3.11991	-2.31007	0.00119936	0.00796014	Delphinidin(coumaroyl)glc	1.95608	0.979407	-0.821894	0.00656472
LOC110116528	bZIP6	-3.11991	-2.31007	0.00119936	0.00796014	Chrysoeriol-diglc	1.02178	0.607621	-0.81711	0.00716712
LOC110116528	bZIP6	-3.11991	-2.31007	0.00119936	0.00796014	Quercetin-sop-rha	1.53772	0.889791	-0.864768	0.00261691
LOC110116528	bZIP6	-3.11991	-2.31007	0.00119936	0.00796014	Quercetin-rtn-glc	1.7717	1.12332	-0.842621	0.00434975
LOC110116528	bZIP6	-3.11991	-2.31007	0.00119936	0.00796014	Delphinidin-rtn-glc	1.90659	1.39857	-0.92693	0.000323119
LOC110104943	CRF1	-0.918257	-0.922795	0.00488584	0.00563498	Dihydrochrysin	-1.10876	-1.85813	0.829107	0.00572296
LOC110104943	CRF1	-0.918257	-0.922795	0.00488584	0.00563498	Butin	-1.34735	-0.920306	0.844845	0.00414781
LOC110104943	CRF1	-0.918257	-0.922795	0.00488584	0.00563498	Naringenin chalcone	-1.43134	-0.950138	0.851215	0.0036053
LOC110104943	CRF1	-0.918257	-0.922795	0.00488584	0.00563498	Hesperetin	-1.51632	-0.621201	0.832234	0.00538212
LOC110104943	CRF1	-0.918257	-0.922795	0.00488584	0.00563498	Luteolin-ara	0.662604	0.776356	-0.714877	0.0304234
LOC110104943	CRF1	-0.918257	-0.922795	0.00488584	0.00563498	Hesperetin(malonyl)glc	1.11344	1.08138	-0.772104	0.0147658
LOC110104943	CRF1	-0.918257	-0.922795	0.00488584	0.00563498	Peonidin-diglc	0.879601	0.723494	-0.713221	0.030991
LOC110094156	DIVARICATA	0.611496	0.672075	0.00211203	0.00145696	Dihydrochrysin	-1.10876	-1.85813	-0.715942	0.0300622
LOC110094156	DIVARICATA	0.611496	0.672075	0.00211203	0.00145696	Butin	-1.34735	-0.920306	-0.752001	0.0194304
LOC110094156	DIVARICATA	0.611496	0.672075	0.00211203	0.00145696	Naringenin chalcone	-1.43134	-0.950138	-0.768081	0.0156317
LOC110094156	DIVARICATA	0.611496	0.672075	0.00211203	0.00145696	Glucosyloxy-JA	1.34719	1.82815	0.836339	0.00495614
LOC110094156	DIVARICATA	0.611496	0.672075	0.00211203	0.00145696	Luteolin-ara	0.662604	0.776356	0.784996	0.0122082
LOC110094156	DIVARICATA	0.611496	0.672075	0.00211203	0.00145696	Apigenin-diara	1.15229	2.07214	0.806859	0.0085823
LOC110094156	DIVARICATA	0.611496	0.672075	0.00211203	0.00145696	Hesperetin(malonyl)glc	1.11344	1.08138	0.906893	0.00073959
LOC110094156	DIVARICATA	0.611496	0.672075	0.00211203	0.00145696	Narirutin	0.897518	0.731943	0.755692	0.0185096
LOC110094156	DIVARICATA	0.611496	0.672075	0.00211203	0.00145696	Naringin	0.681535	0.75164	0.739188	0.0228617
LOC110094156	DIVARICATA	0.611496	0.672075	0.00211203	0.00145696	Luteolin-diglc	1.98188	1.5649	0.770036	0.0152068
LOC110094156	DIVARICATA	0.611496	0.672075	0.00211203	0.00145696	Isoluteolin-diglc	1.8865	1.34145	0.759455	0.0176013
LOC110094156	DIVARICATA	0.611496	0.672075	0.00211203	0.00145696	Chrysoeriol-diglc	1.02178	0.607621	0.821469	0.00661679
LOC110094156	DIVARICATA	0.611496	0.672075	0.00211203	0.00145696	Peonidin-diglc	0.879601	0.723494	0.808775	0.00830453
LOC110094156	DIVARICATA	0.611496	0.672075	0.00211203	0.00145696	Quercetin-rtn-glc	1.7717	1.12332	0.745787	0.0210486
LOC110094156	DIVARICATA	0.611496	0.672075	0.00211203	0.00145696	Delphinidin-rtn-glc	1.90659	1.39857	0.759145	0.0176749
LOC110116094	ERF013	-3.06168	-1.27022	1.39128e-33	1.80953e-06	Butin	-1.34735	-0.920306	0.829108	0.00572287
LOC110116094	ERF013	-3.06168	-1.27022	1.39128e-33	1.80953e-06	Naringenin chalcone	-1.43134	-0.950138	0.849683	0.00373106
LOC110116094	ERF013	-3.06168	-1.27022	1.39128e-33	1.80953e-06	Hesperetin	-1.51632	-0.621201	0.82494	0.00619958
LOC110116094	ERF013	-3.06168	-1.27022	1.39128e-33	1.80953e-06	Dihydrocharcone-glc	1.13649	0.78063	-0.781461	0.0128772
LOC110116094	ERF013	-3.06168	-1.27022	1.39128e-33	1.80953e-06	Hyperin	2.25089	0.904323	-0.781862	0.0128002
LOC110116094	ERF013	-3.06168	-1.27022	1.39128e-33	1.80953e-06	Isoquercitrin	2.23208	1.06076	-0.72205	0.0280442
LOC110116094	ERF013	-3.06168	-1.27022	1.39128e-33	1.80953e-06	Hesperetin(malonyl)glc	1.11344	1.08138	-0.784459	0.0123082
LOC110116094	ERF013	-3.06168	-1.27022	1.39128e-33	1.80953e-06	Orientin-glc	2.11796	1.1473	-0.718136	0.029327
LOC110116094	ERF013	-3.06168	-1.27022	1.39128e-33	1.80953e-06	Luteolin-diglc	1.98188	1.5649	-0.774914	0.0141805
LOC110116094	ERF013	-3.06168	-1.27022	1.39128e-33	1.80953e-06	Isoluteolin-diglc	1.8865	1.34145	-0.83676	0.00491377
LOC110116094	ERF013	-3.06168	-1.27022	1.39128e-33	1.80953e-06	Delphinidin(coumaroyl)glc	1.95608	0.979407	-0.725472	0.0269534
LOC110116094	ERF013	-3.06168	-1.27022	1.39128e-33	1.80953e-06	Chrysoeriol-diglc	1.02178	0.607621	-0.910829	0.000638339
LOC110116094	ERF013	-3.06168	-1.27022	1.39128e-33	1.80953e-06	Peonidin-diglc	0.879601	0.723494	-0.727508	0.0263179
LOC110116094	ERF013	-3.06168	-1.27022	1.39128e-33	1.80953e-06	Quercetin-sop-rha	1.53772	0.889791	-0.789645	0.0113643
LOC110116094	ERF013	-3.06168	-1.27022	1.39128e-33	1.80953e-06	Quercetin-rtn-glc	1.7717	1.12332	-0.790611	0.0111941
LOC110116094	ERF013	-3.06168	-1.27022	1.39128e-33	1.80953e-06	Delphinidin-rtn-glc	1.90659	1.39857	-0.730682	0.0253471
LOC110101604	ERF014	-3.23089	-1.47895	1.87782e-08	0.00123103	Butin	-1.34735	-0.920306	0.717835	0.029427
LOC110101604	ERF014	-3.23089	-1.47895	1.87782e-08	0.00123103	Naringenin chalcone	-1.43134	-0.950138	0.727971	0.026175
LOC110101604	ERF014	-3.23089	-1.47895	1.87782e-08	0.00123103	Hesperetin	-1.51632	-0.621201	0.748988	0.0202042
LOC110101604	ERF014	-3.23089	-1.47895	1.87782e-08	0.00123103	Dihydrocharcone-glc	1.13649	0.78063	-0.769587	0.0153038
LOC110101604	ERF014	-3.23089	-1.47895	1.87782e-08	0.00123103	Luteolin-diglc	1.98188	1.5649	-0.702498	0.0348325
LOC110101604	ERF014	-3.23089	-1.47895	1.87782e-08	0.00123103	Isoluteolin-diglc	1.8865	1.34145	-0.781983	0.0127768
LOC110101604	ERF014	-3.23089	-1.47895	1.87782e-08	0.00123103	Chrysoeriol-diglc	1.02178	0.607621	-0.781925	0.012788
LOC110098547	ERF026	-2.93475	-1.73231	2.8155e-08	0.000149561	Butin	-1.34735	-0.920306	0.700618	0.0355363
LOC110098547	ERF026	-2.93475	-1.73231	2.8155e-08	0.000149561	Naringenin chalcone	-1.43134	-0.950138	0.723701	0.0275145
LOC110098547	ERF026	-2.93475	-1.73231	2.8155e-08	0.000149561	Dihydrocharcone-glc	1.13649	0.78063	-0.842234	0.00438554
LOC110098547	ERF026	-2.93475	-1.73231	2.8155e-08	0.000149561	Hyperin	2.25089	0.904323	-0.778821	0.0133926
LOC110098547	ERF026	-2.93475	-1.73231	2.8155e-08	0.000149561	Isoquercitrin	2.23208	1.06076	-0.704687	0.0340245
LOC110098547	ERF026	-2.93475	-1.73231	2.8155e-08	0.000149561	Hesperetin(malonyl)glc	1.11344	1.08138	-0.852956	0.00346595
LOC110098547	ERF026	-2.93475	-1.73231	2.8155e-08	0.000149561	Orientin-glc	2.11796	1.1473	-0.727451	0.0263356
LOC110098547	ERF026	-2.93475	-1.73231	2.8155e-08	0.000149561	Luteolin-diglc	1.98188	1.5649	-0.83962	0.00463266
LOC110098547	ERF026	-2.93475	-1.73231	2.8155e-08	0.000149561	Isoluteolin-diglc	1.8865	1.34145	-0.868603	0.00237551
LOC110098547	ERF026	-2.93475	-1.73231	2.8155e-08	0.000149561	Delphinidin(coumaroyl)glc	1.95608	0.979407	-0.728942	0.0258765
LOC110098547	ERF026	-2.93475	-1.73231	2.8155e-08	0.000149561	Chrysoeriol-diglc	1.02178	0.607621	-0.90887	0.000687449
LOC110098547	ERF026	-2.93475	-1.73231	2.8155e-08	0.000149561	Peonidin-diglc	0.879601	0.723494	-0.749719	0.0200148
LOC110098547	ERF026	-2.93475	-1.73231	2.8155e-08	0.000149561	Quercetin-sop-rha	1.53772	0.889791	-0.771138	0.0149707
LOC110098547	ERF026	-2.93475	-1.73231	2.8155e-08	0.000149561	Quercetin-rtn-glc	1.7717	1.12332	-0.786832	0.0118701
LOC110098547	ERF026	-2.93475	-1.73231	2.8155e-08	0.000149561	Delphinidin-rtn-glc	1.90659	1.39857	-0.730102	0.0255226
LOC110102864	ERF039	1.51711	1.2014	0.000138613	1.23382e-06	Glucosyloxy-JA	1.34719	1.82815	0.818095	0.00704012
LOC110102864	ERF039	1.51711	1.2014	0.000138613	1.23382e-06	Dihydrocharcone-glc	1.13649	0.78063	0.914947	0.000543221
LOC110102864	ERF039	1.51711	1.2014	0.000138613	1.23382e-06	Hyperin	2.25089	0.904323	0.794954	0.0104498
LOC110102864	ERF039	1.51711	1.2014	0.000138613	1.23382e-06	Isoquercitrin	2.23208	1.06076	0.732795	0.0247138
LOC110102864	ERF039	1.51711	1.2014	0.000138613	1.23382e-06	Apigenin-diara	1.15229	2.07214	0.743387	0.0216966
LOC110102864	ERF039	1.51711	1.2014	0.000138613	1.23382e-06	Hesperetin(malonyl)glc	1.11344	1.08138	0.870398	0.00226803
LOC110102864	ERF039	1.51711	1.2014	0.000138613	1.23382e-06	Orientin-glc	2.11796	1.1473	0.76747	0.0157662
LOC110102864	ERF039	1.51711	1.2014	0.000138613	1.23382e-06	Luteolin-diglc	1.98188	1.5649	0.897807	0.00101519
LOC110102864	ERF039	1.51711	1.2014	0.000138613	1.23382e-06	Isoluteolin-diglc	1.8865	1.34145	0.914418	0.000554856
LOC110102864	ERF039	1.51711	1.2014	0.000138613	1.23382e-06	Rutin	1.68585	0.856689	0.739069	0.0228953
LOC110102864	ERF039	1.51711	1.2014	0.000138613	1.23382e-06	Delphinidin(coumaroyl)glc	1.95608	0.979407	0.765825	0.0161319
LOC110102864	ERF039	1.51711	1.2014	0.000138613	1.23382e-06	Chrysoeriol-diglc	1.02178	0.607621	0.8972	0.00103584
LOC110102864	ERF039	1.51711	1.2014	0.000138613	1.23382e-06	Peonidin-diglc	0.879601	0.723494	0.725499	0.026945
LOC110102864	ERF039	1.51711	1.2014	0.000138613	1.23382e-06	Quercetin-sop-rha	1.53772	0.889791	0.817142	0.00716293
LOC110102864	ERF039	1.51711	1.2014	0.000138613	1.23382e-06	Quercetin-rtn-glc	1.7717	1.12332	0.839847	0.00461077
LOC110102864	ERF039	1.51711	1.2014	0.000138613	1.23382e-06	Delphinidin-rtn-glc	1.90659	1.39857	0.771997	0.0147884
LOC110106428	ERF06	-1.2532	-1.12111	1.06425e-09	1.5556e-07	Dihydrochrysin	-1.10876	-1.85813	0.793382	0.0107153
LOC110106428	ERF06	-1.2532	-1.12111	1.06425e-09	1.5556e-07	Butin	-1.34735	-0.920306	0.824574	0.00624279
LOC110106428	ERF06	-1.2532	-1.12111	1.06425e-09	1.5556e-07	Naringenin chalcone	-1.43134	-0.950138	0.834269	0.00516797
LOC110106428	ERF06	-1.2532	-1.12111	1.06425e-09	1.5556e-07	Hesperetin	-1.51632	-0.621201	0.770161	0.01518
LOC110106428	ERF06	-1.2532	-1.12111	1.06425e-09	1.5556e-07	Glucosyloxy-JA	1.34719	1.82815	-0.794995	0.010443
LOC110106428	ERF06	-1.2532	-1.12111	1.06425e-09	1.5556e-07	Luteolin-ara	0.662604	0.776356	-0.775779	0.0140035
LOC110106428	ERF06	-1.2532	-1.12111	1.06425e-09	1.5556e-07	Dihydrocharcone-glc	1.13649	0.78063	-0.760678	0.0173125
LOC110106428	ERF06	-1.2532	-1.12111	1.06425e-09	1.5556e-07	Apigenin-diara	1.15229	2.07214	-0.763875	0.0165725
LOC110106428	ERF06	-1.2532	-1.12111	1.06425e-09	1.5556e-07	Hesperetin(malonyl)glc	1.11344	1.08138	-0.857279	0.00313609
LOC110106428	ERF06	-1.2532	-1.12111	1.06425e-09	1.5556e-07	Luteolin-diglc	1.98188	1.5649	-0.809444	0.00820906
LOC110106428	ERF06	-1.2532	-1.12111	1.06425e-09	1.5556e-07	Isoluteolin-diglc	1.8865	1.34145	-0.840352	0.00456254
LOC110106428	ERF06	-1.2532	-1.12111	1.06425e-09	1.5556e-07	Chrysoeriol-diglc	1.02178	0.607621	-0.836374	0.00495258
LOC110106428	ERF06	-1.2532	-1.12111	1.06425e-09	1.5556e-07	Peonidin-diglc	0.879601	0.723494	-0.786223	0.0119816
LOC110106428	ERF06	-1.2532	-1.12111	1.06425e-09	1.5556e-07	Quercetin-rtn-glc	1.7717	1.12332	-0.702261	0.0349206
LOC110101821	ERF061	-1.18112	-0.850138	8.56675e-07	0.000373393	Butin	-1.34735	-0.920306	0.800423	0.00956102
LOC110101821	ERF061	-1.18112	-0.850138	8.56675e-07	0.000373393	Naringenin chalcone	-1.43134	-0.950138	0.820997	0.0066749
LOC110101821	ERF061	-1.18112	-0.850138	8.56675e-07	0.000373393	Hesperetin	-1.51632	-0.621201	0.722277	0.027971
LOC110101821	ERF061	-1.18112	-0.850138	8.56675e-07	0.000373393	Glucosyloxy-JA	1.34719	1.82815	-0.749903	0.0199672
LOC110101821	ERF061	-1.18112	-0.850138	8.56675e-07	0.000373393	Luteolin-ara	0.662604	0.776356	-0.710389	0.031977
LOC110101821	ERF061	-1.18112	-0.850138	8.56675e-07	0.000373393	Hyperin	2.25089	0.904323	-0.719572	0.028852
LOC110101821	ERF061	-1.18112	-0.850138	8.56675e-07	0.000373393	Apigenin-diara	1.15229	2.07214	-0.751406	0.0195818
LOC110101821	ERF061	-1.18112	-0.850138	8.56675e-07	0.000373393	Hesperetin(malonyl)glc	1.11344	1.08138	-0.893104	0.00118273
LOC110101821	ERF061	-1.18112	-0.850138	8.56675e-07	0.000373393	Narirutin	0.897518	0.731943	-0.719395	0.0289102
LOC110101821	ERF061	-1.18112	-0.850138	8.56675e-07	0.000373393	Luteolin-diglc	1.98188	1.5649	-0.876664	0.00191909
LOC110101821	ERF061	-1.18112	-0.850138	8.56675e-07	0.000373393	Isoluteolin-diglc	1.8865	1.34145	-0.883116	0.00160055
LOC110101821	ERF061	-1.18112	-0.850138	8.56675e-07	0.000373393	Chrysoeriol-diglc	1.02178	0.607621	-0.90518	0.000786955
LOC110101821	ERF061	-1.18112	-0.850138	8.56675e-07	0.000373393	Peonidin-diglc	0.879601	0.723494	-0.910176	0.000654428
LOC110101821	ERF061	-1.18112	-0.850138	8.56675e-07	0.000373393	Quercetin-sop-rha	1.53772	0.889791	-0.752833	0.0192204
LOC110101821	ERF061	-1.18112	-0.850138	8.56675e-07	0.000373393	Quercetin-rtn-glc	1.7717	1.12332	-0.780773	0.0130103
LOC110101821	ERF061	-1.18112	-0.850138	8.56675e-07	0.000373393	Delphinidin-rtn-glc	1.90659	1.39857	-0.76576	0.0161463
LOC110099516	ERF109	-2.75728	-1.02417	0.000583041	0.0993076	Dihydrocharcone-glc	1.13649	0.78063	-0.804989	0.00885934
LOC110099516	ERF109	-2.75728	-1.02417	0.000583041	0.0993076	Hyperin	2.25089	0.904323	-0.82375	0.0063406
LOC110099516	ERF109	-2.75728	-1.02417	0.000583041	0.0993076	Isoquercitrin	2.23208	1.06076	-0.741297	0.0222713
LOC110099516	ERF109	-2.75728	-1.02417	0.000583041	0.0993076	Hesperetin(malonyl)glc	1.11344	1.08138	-0.720488	0.0285515
LOC110099516	ERF109	-2.75728	-1.02417	0.000583041	0.0993076	Orientin-glc	2.11796	1.1473	-0.753649	0.0190156
LOC110099516	ERF109	-2.75728	-1.02417	0.000583041	0.0993076	Luteolin-diglc	1.98188	1.5649	-0.75895	0.0177214
LOC110099516	ERF109	-2.75728	-1.02417	0.000583041	0.0993076	Isoluteolin-diglc	1.8865	1.34145	-0.770699	0.0150645
LOC110099516	ERF109	-2.75728	-1.02417	0.000583041	0.0993076	Rutin	1.68585	0.856689	-0.737757	0.0232681
LOC110099516	ERF109	-2.75728	-1.02417	0.000583041	0.0993076	Delphinidin(coumaroyl)glc	1.95608	0.979407	-0.764666	0.0163927
LOC110099516	ERF109	-2.75728	-1.02417	0.000583041	0.0993076	Chrysoeriol-diglc	1.02178	0.607621	-0.826135	0.0060603
LOC110099516	ERF109	-2.75728	-1.02417	0.000583041	0.0993076	Quercetin-sop-rha	1.53772	0.889791	-0.745843	0.0210335
LOC110099516	ERF109	-2.75728	-1.02417	0.000583041	0.0993076	Quercetin-rtn-glc	1.7717	1.12332	-0.756684	0.0182671
LOC110103210	ERF110	1.28638	1.45106	0.00139464	1.5737e-08	Glucosyloxy-JA	1.34719	1.82815	0.901289	0.000902372
LOC110103210	ERF110	1.28638	1.45106	0.00139464	1.5737e-08	Luteolin-ara	0.662604	0.776356	0.787238	0.0117962
LOC110103210	ERF110	1.28638	1.45106	0.00139464	1.5737e-08	Dihydrocharcone-glc	1.13649	0.78063	0.855919	0.00323742
LOC110103210	ERF110	1.28638	1.45106	0.00139464	1.5737e-08	Hyperin	2.25089	0.904323	0.761191	0.0171923
LOC110103210	ERF110	1.28638	1.45106	0.00139464	1.5737e-08	Isoquercitrin	2.23208	1.06076	0.753327	0.0190963
LOC110103210	ERF110	1.28638	1.45106	0.00139464	1.5737e-08	Hesperetin(malonyl)glc	1.11344	1.08138	0.788417	0.0115833
LOC110103210	ERF110	1.28638	1.45106	0.00139464	1.5737e-08	Orientin-glc	2.11796	1.1473	0.795302	0.0103917
LOC110103210	ERF110	1.28638	1.45106	0.00139464	1.5737e-08	Luteolin-diglc	1.98188	1.5649	0.880247	0.00173723
LOC110103210	ERF110	1.28638	1.45106	0.00139464	1.5737e-08	Isoluteolin-diglc	1.8865	1.34145	0.891255	0.00125353
LOC110103210	ERF110	1.28638	1.45106	0.00139464	1.5737e-08	Rutin	1.68585	0.856689	0.783707	0.0124493
LOC110103210	ERF110	1.28638	1.45106	0.00139464	1.5737e-08	Delphinidin(coumaroyl)glc	1.95608	0.979407	0.785247	0.0121616
LOC110103210	ERF110	1.28638	1.45106	0.00139464	1.5737e-08	Chrysoeriol-diglc	1.02178	0.607621	0.746225	0.0209316
LOC110103210	ERF110	1.28638	1.45106	0.00139464	1.5737e-08	Quercetin-sop-rha	1.53772	0.889791	0.847514	0.00391415
LOC110103210	ERF110	1.28638	1.45106	0.00139464	1.5737e-08	Quercetin-rtn-glc	1.7717	1.12332	0.869797	0.00230362
LOC110103210	ERF110	1.28638	1.45106	0.00139464	1.5737e-08	Delphinidin-rtn-glc	1.90659	1.39857	0.811531	0.0079159
LOC110103156	GATA12	-1.34847	-0.941351	4.06267e-10	1.67141e-05	Butin	-1.34735	-0.920306	0.773958	0.0143778
LOC110103156	GATA12	-1.34847	-0.941351	4.06267e-10	1.67141e-05	Naringenin chalcone	-1.43134	-0.950138	0.792658	0.0108391
LOC110103156	GATA12	-1.34847	-0.941351	4.06267e-10	1.67141e-05	Glucosyloxy-JA	1.34719	1.82815	-0.829399	0.00569054
LOC110103156	GATA12	-1.34847	-0.941351	4.06267e-10	1.67141e-05	Luteolin-ara	0.662604	0.776356	-0.758782	0.0177614
LOC110103156	GATA12	-1.34847	-0.941351	4.06267e-10	1.67141e-05	Dihydrocharcone-glc	1.13649	0.78063	-0.832345	0.0053703
LOC110103156	GATA12	-1.34847	-0.941351	4.06267e-10	1.67141e-05	Hyperin	2.25089	0.904323	-0.761835	0.0170423
LOC110103156	GATA12	-1.34847	-0.941351	4.06267e-10	1.67141e-05	Isoquercitrin	2.23208	1.06076	-0.715453	0.0302279
LOC110103156	GATA12	-1.34847	-0.941351	4.06267e-10	1.67141e-05	Hesperetin(malonyl)glc	1.11344	1.08138	-0.825143	0.00617581
LOC110103156	GATA12	-1.34847	-0.941351	4.06267e-10	1.67141e-05	Narirutin	0.897518	0.731943	-0.816345	0.00726688
LOC110103156	GATA12	-1.34847	-0.941351	4.06267e-10	1.67141e-05	Orientin-glc	2.11796	1.1473	-0.727205	0.026412
LOC110103156	GATA12	-1.34847	-0.941351	4.06267e-10	1.67141e-05	Luteolin-diglc	1.98188	1.5649	-0.917584	0.000487818
LOC110103156	GATA12	-1.34847	-0.941351	4.06267e-10	1.67141e-05	Isoluteolin-diglc	1.8865	1.34145	-0.941171	0.000153465
LOC110103156	GATA12	-1.34847	-0.941351	4.06267e-10	1.67141e-05	Delphinidin(coumaroyl)glc	1.95608	0.979407	-0.729943	0.0255708
LOC110103156	GATA12	-1.34847	-0.941351	4.06267e-10	1.67141e-05	Chrysoeriol-diglc	1.02178	0.607621	-0.973363	9.8951e-06
LOC110103156	GATA12	-1.34847	-0.941351	4.06267e-10	1.67141e-05	Peonidin-diglc	0.879601	0.723494	-0.796557	0.0101838
LOC110103156	GATA12	-1.34847	-0.941351	4.06267e-10	1.67141e-05	Quercetin-sop-rha	1.53772	0.889791	-0.833669	0.00523051
LOC110103156	GATA12	-1.34847	-0.941351	4.06267e-10	1.67141e-05	Quercetin-rtn-glc	1.7717	1.12332	-0.844056	0.00421868
LOC110103156	GATA12	-1.34847	-0.941351	4.06267e-10	1.67141e-05	Delphinidin-rtn-glc	1.90659	1.39857	-0.803752	0.00904581
LOC110116746	GATA4	-1.26849	-1.1781	2.00105e-08	1.67711e-07	Dihydrochrysin	-1.10876	-1.85813	0.719829	0.0287673
LOC110116746	GATA4	-1.26849	-1.1781	2.00105e-08	1.67711e-07	Butin	-1.34735	-0.920306	0.823245	0.00640097
LOC110116746	GATA4	-1.26849	-1.1781	2.00105e-08	1.67711e-07	Naringenin chalcone	-1.43134	-0.950138	0.833149	0.0052851
LOC110116746	GATA4	-1.26849	-1.1781	2.00105e-08	1.67711e-07	Glucosyloxy-JA	1.34719	1.82815	-0.865713	0.00255595
LOC110116746	GATA4	-1.26849	-1.1781	2.00105e-08	1.67711e-07	Luteolin-ara	0.662604	0.776356	-0.766076	0.0160758
LOC110116746	GATA4	-1.26849	-1.1781	2.00105e-08	1.67711e-07	Apigenin-diara	1.15229	2.07214	-0.722191	0.0279989
LOC110116746	GATA4	-1.26849	-1.1781	2.00105e-08	1.67711e-07	Hesperetin(malonyl)glc	1.11344	1.08138	-0.782733	0.0126337
LOC110116746	GATA4	-1.26849	-1.1781	2.00105e-08	1.67711e-07	Narirutin	0.897518	0.731943	-0.797942	0.00995775
LOC110116746	GATA4	-1.26849	-1.1781	2.00105e-08	1.67711e-07	Luteolin-diglc	1.98188	1.5649	-0.891801	0.00123234
LOC110116746	GATA4	-1.26849	-1.1781	2.00105e-08	1.67711e-07	Isoluteolin-diglc	1.8865	1.34145	-0.898554	0.000990202
LOC110116746	GATA4	-1.26849	-1.1781	2.00105e-08	1.67711e-07	Chrysoeriol-diglc	1.02178	0.607621	-0.897178	0.00103658
LOC110116746	GATA4	-1.26849	-1.1781	2.00105e-08	1.67711e-07	Peonidin-diglc	0.879601	0.723494	-0.789815	0.0113343
LOC110116746	GATA4	-1.26849	-1.1781	2.00105e-08	1.67711e-07	Quercetin-sop-rha	1.53772	0.889791	-0.763326	0.016698
LOC110116746	GATA4	-1.26849	-1.1781	2.00105e-08	1.67711e-07	Quercetin-rtn-glc	1.7717	1.12332	-0.768148	0.0156171
LOC110116746	GATA4	-1.26849	-1.1781	2.00105e-08	1.67711e-07	Delphinidin-rtn-glc	1.90659	1.39857	-0.797605	0.0100123
LOC110094944	GATA8	-2.18512	-0.829807	2.86502e-13	0.000598111	Butin	-1.34735	-0.920306	0.710081	0.0320857
LOC110094944	GATA8	-2.18512	-0.829807	2.86502e-13	0.000598111	Naringenin chalcone	-1.43134	-0.950138	0.739869	0.02267
LOC110094944	GATA8	-2.18512	-0.829807	2.86502e-13	0.000598111	Dihydrocharcone-glc	1.13649	0.78063	-0.740148	0.0225917
LOC110094944	GATA8	-2.18512	-0.829807	2.86502e-13	0.000598111	Hyperin	2.25089	0.904323	-0.835736	0.0050172
LOC110094944	GATA8	-2.18512	-0.829807	2.86502e-13	0.000598111	Isoquercitrin	2.23208	1.06076	-0.768991	0.0154329
LOC110094944	GATA8	-2.18512	-0.829807	2.86502e-13	0.000598111	Hesperetin(malonyl)glc	1.11344	1.08138	-0.78949	0.0113919
LOC110094944	GATA8	-2.18512	-0.829807	2.86502e-13	0.000598111	Narirutin	0.897518	0.731943	-0.702337	0.0348923
LOC110094944	GATA8	-2.18512	-0.829807	2.86502e-13	0.000598111	Orientin-glc	2.11796	1.1473	-0.766884	0.0158958
LOC110094944	GATA8	-2.18512	-0.829807	2.86502e-13	0.000598111	Luteolin-diglc	1.98188	1.5649	-0.773639	0.0144441
LOC110094944	GATA8	-2.18512	-0.829807	2.86502e-13	0.000598111	Isoluteolin-diglc	1.8865	1.34145	-0.808851	0.0082937
LOC110094944	GATA8	-2.18512	-0.829807	2.86502e-13	0.000598111	Rutin	1.68585	0.856689	-0.720283	0.0286187
LOC110094944	GATA8	-2.18512	-0.829807	2.86502e-13	0.000598111	Delphinidin(coumaroyl)glc	1.95608	0.979407	-0.778122	0.0135314
LOC110094944	GATA8	-2.18512	-0.829807	2.86502e-13	0.000598111	Chrysoeriol-diglc	1.02178	0.607621	-0.917794	0.00048359
LOC110094944	GATA8	-2.18512	-0.829807	2.86502e-13	0.000598111	Peonidin-diglc	0.879601	0.723494	-0.771468	0.0149006
LOC110094944	GATA8	-2.18512	-0.829807	2.86502e-13	0.000598111	Quercetin-sop-rha	1.53772	0.889791	-0.807609	0.00847277
LOC110094944	GATA8	-2.18512	-0.829807	2.86502e-13	0.000598111	Quercetin-rtn-glc	1.7717	1.12332	-0.82286	0.00644738
LOC110094944	GATA8	-2.18512	-0.829807	2.86502e-13	0.000598111	Delphinidin-rtn-glc	1.90659	1.39857	-0.768439	0.0155534
LOC110114654	GLABRA 3	1.01393	0.800432	3.03035e-05	0.00200891	Glucosyloxy-JA	1.34719	1.82815	0.859683	0.00296237
LOC110114654	GLABRA 3	1.01393	0.800432	3.03035e-05	0.00200891	Luteolin-ara	0.662604	0.776356	0.717114	0.0296679
LOC110114654	GLABRA 3	1.01393	0.800432	3.03035e-05	0.00200891	Dihydrocharcone-glc	1.13649	0.78063	0.762348	0.0169233
LOC110114654	GLABRA 3	1.01393	0.800432	3.03035e-05	0.00200891	Hyperin	2.25089	0.904323	0.769061	0.0154178
LOC110114654	GLABRA 3	1.01393	0.800432	3.03035e-05	0.00200891	Isoquercitrin	2.23208	1.06076	0.766875	0.0158978
LOC110114654	GLABRA 3	1.01393	0.800432	3.03035e-05	0.00200891	Hesperetin(malonyl)glc	1.11344	1.08138	0.755568	0.0185402
LOC110114654	GLABRA 3	1.01393	0.800432	3.03035e-05	0.00200891	Narirutin	0.897518	0.731943	0.936441	0.000200224
LOC110114654	GLABRA 3	1.01393	0.800432	3.03035e-05	0.00200891	Orientin-glc	2.11796	1.1473	0.757476	0.0180752
LOC110114654	GLABRA 3	1.01393	0.800432	3.03035e-05	0.00200891	Luteolin-diglc	1.98188	1.5649	0.925051	0.000352482
LOC110114654	GLABRA 3	1.01393	0.800432	3.03035e-05	0.00200891	Isoluteolin-diglc	1.8865	1.34145	0.919398	0.000452082
LOC110114654	GLABRA 3	1.01393	0.800432	3.03035e-05	0.00200891	Delphinidin(coumaroyl)glc	1.95608	0.979407	0.761623	0.0170915
LOC110114654	GLABRA 3	1.01393	0.800432	3.03035e-05	0.00200891	Chrysoeriol-diglc	1.02178	0.607621	0.969441	1.59431e-05
LOC110114654	GLABRA 3	1.01393	0.800432	3.03035e-05	0.00200891	Peonidin-diglc	0.879601	0.723494	0.75558	0.0185372
LOC110114654	GLABRA 3	1.01393	0.800432	3.03035e-05	0.00200891	Quercetin-sop-rha	1.53772	0.889791	0.858771	0.00302752
LOC110114654	GLABRA 3	1.01393	0.800432	3.03035e-05	0.00200891	Quercetin-rtn-glc	1.7717	1.12332	0.864403	0.00264072
LOC110114654	GLABRA 3	1.01393	0.800432	3.03035e-05	0.00200891	Delphinidin-rtn-glc	1.90659	1.39857	0.874467	0.00203683
LOC110092244	GLK1	0.779666	1.1858	0.0818733	0.00491181	Glucosyloxy-JA	1.34719	1.82815	0.90771	0.000717716
LOC110092244	GLK1	0.779666	1.1858	0.0818733	0.00491181	Luteolin-ara	0.662604	0.776356	0.790072	0.011289
LOC110092244	GLK1	0.779666	1.1858	0.0818733	0.00491181	Apigenin-diara	1.15229	2.07214	0.756078	0.0184151
LOC110092244	GLK1	0.779666	1.1858	0.0818733	0.00491181	Hesperetin(malonyl)glc	1.11344	1.08138	0.783396	0.012508
LOC110092244	GLK1	0.779666	1.1858	0.0818733	0.00491181	Narirutin	0.897518	0.731943	0.738672	0.0230075
LOC110092244	GLK1	0.779666	1.1858	0.0818733	0.00491181	Luteolin-diglc	1.98188	1.5649	0.78468	0.012267
LOC110092244	GLK1	0.779666	1.1858	0.0818733	0.00491181	Isoluteolin-diglc	1.8865	1.34145	0.727104	0.0264434
LOC110092244	GLK1	0.779666	1.1858	0.0818733	0.00491181	Peonidin-diglc	0.879601	0.723494	0.733134	0.0246132
LOC110092244	GLK1	0.779666	1.1858	0.0818733	0.00491181	Quercetin-sop-rha	1.53772	0.889791	0.708761	0.0325534
LOC110092244	GLK1	0.779666	1.1858	0.0818733	0.00491181	Quercetin-rtn-glc	1.7717	1.12332	0.762631	0.0168578
LOC110092244	GLK1	0.779666	1.1858	0.0818733	0.00491181	Delphinidin-rtn-glc	1.90659	1.39857	0.807909	0.00842929
LOC110114880	GTE2	-0.675456	-0.82586	2.89444e-05	1.97493e-06	Glucosyloxy-JA	1.34719	1.82815	-0.932453	0.000246773
LOC110114880	GTE2	-0.675456	-0.82586	2.89444e-05	1.97493e-06	Luteolin-ara	0.662604	0.776356	-0.709453	0.0323074
LOC110114880	GTE2	-0.675456	-0.82586	2.89444e-05	1.97493e-06	Dihydrocharcone-glc	1.13649	0.78063	-0.762024	0.0169984
LOC110114880	GTE2	-0.675456	-0.82586	2.89444e-05	1.97493e-06	Apigenin-diara	1.15229	2.07214	-0.861663	0.00282438
LOC110114880	GTE2	-0.675456	-0.82586	2.89444e-05	1.97493e-06	Hesperetin(malonyl)glc	1.11344	1.08138	-0.848378	0.0038405
LOC110114880	GTE2	-0.675456	-0.82586	2.89444e-05	1.97493e-06	Orientin-glc	2.11796	1.1473	-0.721204	0.0283184
LOC110114880	GTE2	-0.675456	-0.82586	2.89444e-05	1.97493e-06	Luteolin-diglc	1.98188	1.5649	-0.912041	0.000609243
LOC110114880	GTE2	-0.675456	-0.82586	2.89444e-05	1.97493e-06	Isoluteolin-diglc	1.8865	1.34145	-0.879523	0.00177299
LOC110114880	GTE2	-0.675456	-0.82586	2.89444e-05	1.97493e-06	Delphinidin(coumaroyl)glc	1.95608	0.979407	-0.703888	0.0343178
LOC110114880	GTE2	-0.675456	-0.82586	2.89444e-05	1.97493e-06	Chrysoeriol-diglc	1.02178	0.607621	-0.75645	0.0183243
LOC110114880	GTE2	-0.675456	-0.82586	2.89444e-05	1.97493e-06	Peonidin-diglc	0.879601	0.723494	-0.748652	0.0202918
LOC110114880	GTE2	-0.675456	-0.82586	2.89444e-05	1.97493e-06	Quercetin-sop-rha	1.53772	0.889791	-0.751152	0.0196465
LOC110114880	GTE2	-0.675456	-0.82586	2.89444e-05	1.97493e-06	Quercetin-rtn-glc	1.7717	1.12332	-0.788314	0.0116018
LOC110114880	GTE2	-0.675456	-0.82586	2.89444e-05	1.97493e-06	Delphinidin-rtn-glc	1.90659	1.39857	-0.776402	0.0138769
LOC110114573	HSFA1	1.31931	0.931737	0.00675158	0.0613018	Hyperin	2.25089	0.904323	0.759799	0.0175196
LOC110114573	HSFA1	1.31931	0.931737	0.00675158	0.0613018	Hesperetin(malonyl)glc	1.11344	1.08138	0.90121	0.000904832
LOC110114573	HSFA1	1.31931	0.931737	0.00675158	0.0613018	Orientin-glc	2.11796	1.1473	0.775017	0.0141594
LOC110114573	HSFA1	1.31931	0.931737	0.00675158	0.0613018	Luteolin-diglc	1.98188	1.5649	0.704605	0.0340546
LOC110114573	HSFA1	1.31931	0.931737	0.00675158	0.0613018	Rutin	1.68585	0.856689	0.760805	0.0172827
LOC110114573	HSFA1	1.31931	0.931737	0.00675158	0.0613018	Delphinidin(coumaroyl)glc	1.95608	0.979407	0.758998	0.01771
LOC110114573	HSFA1	1.31931	0.931737	0.00675158	0.0613018	Peonidin-diglc	0.879601	0.723494	0.916649	0.000506981
LOC110114573	HSFA1	1.31931	0.931737	0.00675158	0.0613018	Quercetin-rtn-glc	1.7717	1.12332	0.746518	0.0208536
LOC110114573	HSFA1	1.31931	0.931737	0.00675158	0.0613018	Delphinidin-rtn-glc	1.90659	1.39857	0.749301	0.020123
LOC110110586	HSFB2b	0.775062	1.68713	0.0670307	0.00126955	Glucosyloxy-JA	1.34719	1.82815	0.909331	0.000675648
LOC110110586	HSFB2b	0.775062	1.68713	0.0670307	0.00126955	Luteolin-diglc	1.98188	1.5649	0.729588	0.0256789
LOC110097310	IIIA	-0.690147	-1.6131	0.00142729	4.00993e-11	Dihydrochrysin	-1.10876	-1.85813	0.916655	0.000506867
LOC110097310	IIIA	-0.690147	-1.6131	0.00142729	4.00993e-11	Glucosyloxy-JA	1.34719	1.82815	-0.750005	0.0199408
LOC110097310	IIIA	-0.690147	-1.6131	0.00142729	4.00993e-11	Apigenin-diara	1.15229	2.07214	-0.719199	0.0289747
LOC110109308	KAN2	0.872642	0.925197	0.00919582	0.00447535	Glucosyloxy-JA	1.34719	1.82815	0.81789	0.00706639
LOC110109308	KAN2	0.872642	0.925197	0.00919582	0.00447535	Apigenin-diara	1.15229	2.07214	0.73883	0.0229629
LOC110109308	KAN2	0.872642	0.925197	0.00919582	0.00447535	Isorhoifolin	0.885063	0.646399	0.757552	0.0180568
LOC110109308	KAN2	0.872642	0.925197	0.00919582	0.00447535	Narirutin	0.897518	0.731943	0.844077	0.00421683
LOC110109308	KAN2	0.872642	0.925197	0.00919582	0.00447535	Luteolin-diglc	1.98188	1.5649	0.813977	0.00758142
LOC110109308	KAN2	0.872642	0.925197	0.00919582	0.00447535	Isoluteolin-diglc	1.8865	1.34145	0.759655	0.0175537
LOC110109308	KAN2	0.872642	0.925197	0.00919582	0.00447535	Chrysoeriol-diglc	1.02178	0.607621	0.780744	0.0130158
LOC110109308	KAN2	0.872642	0.925197	0.00919582	0.00447535	Quercetin-rtn-glc	1.7717	1.12332	0.709261	0.0323758
LOC110109308	KAN2	0.872642	0.925197	0.00919582	0.00447535	Delphinidin-rtn-glc	1.90659	1.39857	0.772556	0.0146706
LOC110115168	KAN2L	0.666461	1.06963	0.0102479	2.76504e-05	Glucosyloxy-JA	1.34719	1.82815	0.915842	0.000523948
LOC110115168	KAN2L	0.666461	1.06963	0.0102479	2.76504e-05	Luteolin-ara	0.662604	0.776356	0.809541	0.00819524
LOC110115168	KAN2L	0.666461	1.06963	0.0102479	2.76504e-05	Apigenin-diara	1.15229	2.07214	0.944463	0.000125858
LOC110115168	KAN2L	0.666461	1.06963	0.0102479	2.76504e-05	Hesperetin(malonyl)glc	1.11344	1.08138	0.873921	0.00206686
LOC110115168	KAN2L	0.666461	1.06963	0.0102479	2.76504e-05	Narirutin	0.897518	0.731943	0.701223	0.0353088
LOC110115168	KAN2L	0.666461	1.06963	0.0102479	2.76504e-05	Naringin	0.681535	0.75164	0.758181	0.0179054
LOC110115168	KAN2L	0.666461	1.06963	0.0102479	2.76504e-05	Luteolin-diglc	1.98188	1.5649	0.733231	0.0245845
LOC110115168	KAN2L	0.666461	1.06963	0.0102479	2.76504e-05	Peonidin-diglc	0.879601	0.723494	0.787734	0.0117064
LOC110116445	KAN4	-0.82533	-0.584997	0.00633382	0.0516584	Butin	-1.34735	-0.920306	0.739951	0.0226469
LOC110116445	KAN4	-0.82533	-0.584997	0.00633382	0.0516584	Naringenin chalcone	-1.43134	-0.950138	0.759408	0.0176124
LOC110116445	KAN4	-0.82533	-0.584997	0.00633382	0.0516584	Glucosyloxy-JA	1.34719	1.82815	-0.811794	0.00787935
LOC110116445	KAN4	-0.82533	-0.584997	0.00633382	0.0516584	Luteolin-ara	0.662604	0.776356	-0.857721	0.00310368
LOC110116445	KAN4	-0.82533	-0.584997	0.00633382	0.0516584	Dihydrocharcone-glc	1.13649	0.78063	-0.773707	0.01443
LOC110116445	KAN4	-0.82533	-0.584997	0.00633382	0.0516584	Hyperin	2.25089	0.904323	-0.739988	0.0226365
LOC110116445	KAN4	-0.82533	-0.584997	0.00633382	0.0516584	Hesperetin(malonyl)glc	1.11344	1.08138	-0.830369	0.0055837
LOC110116445	KAN4	-0.82533	-0.584997	0.00633382	0.0516584	Narirutin	0.897518	0.731943	-0.769619	0.0152968
LOC110116445	KAN4	-0.82533	-0.584997	0.00633382	0.0516584	Orientin-glc	2.11796	1.1473	-0.705383	0.0337699
LOC110116445	KAN4	-0.82533	-0.584997	0.00633382	0.0516584	Luteolin-diglc	1.98188	1.5649	-0.872585	0.00214165
LOC110116445	KAN4	-0.82533	-0.584997	0.00633382	0.0516584	Isoluteolin-diglc	1.8865	1.34145	-0.892374	0.00121033
LOC110116445	KAN4	-0.82533	-0.584997	0.00633382	0.0516584	Delphinidin(coumaroyl)glc	1.95608	0.979407	-0.707652	0.0329496
LOC110116445	KAN4	-0.82533	-0.584997	0.00633382	0.0516584	Chrysoeriol-diglc	1.02178	0.607621	-0.908061	0.000708461
LOC110116445	KAN4	-0.82533	-0.584997	0.00633382	0.0516584	Peonidin-diglc	0.879601	0.723494	-0.844971	0.00413659
LOC110116445	KAN4	-0.82533	-0.584997	0.00633382	0.0516584	Quercetin-sop-rha	1.53772	0.889791	-0.803825	0.00903483
LOC110116445	KAN4	-0.82533	-0.584997	0.00633382	0.0516584	Quercetin-rtn-glc	1.7717	1.12332	-0.834238	0.0051712
LOC110116445	KAN4	-0.82533	-0.584997	0.00633382	0.0516584	Delphinidin-rtn-glc	1.90659	1.39857	-0.763839	0.0165808
LOC110096258	MADS25	1.88507	2.2316	5.24234e-06	1.02777e-05	Dihydrochrysin	-1.10876	-1.85813	-0.853939	0.00338897
LOC110096258	MADS25	1.88507	2.2316	5.24234e-06	1.02777e-05	Butin	-1.34735	-0.920306	-0.804925	0.00886897
LOC110096258	MADS25	1.88507	2.2316	5.24234e-06	1.02777e-05	Naringenin chalcone	-1.43134	-0.950138	-0.810891	0.00800505
LOC110096258	MADS25	1.88507	2.2316	5.24234e-06	1.02777e-05	Hesperetin	-1.51632	-0.621201	-0.735652	0.0238743
LOC110096258	MADS25	1.88507	2.2316	5.24234e-06	1.02777e-05	Glucosyloxy-JA	1.34719	1.82815	0.848661	0.0038166
LOC110096258	MADS25	1.88507	2.2316	5.24234e-06	1.02777e-05	Luteolin-ara	0.662604	0.776356	0.904691	0.000800874
LOC110096258	MADS25	1.88507	2.2316	5.24234e-06	1.02777e-05	Apigenin-diara	1.15229	2.07214	0.739128	0.0228785
LOC110096258	MADS25	1.88507	2.2316	5.24234e-06	1.02777e-05	Hesperetin(malonyl)glc	1.11344	1.08138	0.855251	0.00328801
LOC110096258	MADS25	1.88507	2.2316	5.24234e-06	1.02777e-05	Luteolin-diglc	1.98188	1.5649	0.772741	0.0146318
LOC110096258	MADS25	1.88507	2.2316	5.24234e-06	1.02777e-05	Isoluteolin-diglc	1.8865	1.34145	0.794176	0.0105807
LOC110096258	MADS25	1.88507	2.2316	5.24234e-06	1.02777e-05	Chrysoeriol-diglc	1.02178	0.607621	0.756659	0.0182732
LOC110096258	MADS25	1.88507	2.2316	5.24234e-06	1.02777e-05	Peonidin-diglc	0.879601	0.723494	0.784074	0.0123805
LOC110096258	MADS25	1.88507	2.2316	5.24234e-06	1.02777e-05	Quercetin-rtn-glc	1.7717	1.12332	0.721779	0.0281319
LOC110105915	MADS3	1.1045	0.906619	1.2063e-08	1.23577e-05	Naringenin chalcone	-1.43134	-0.950138	-0.707547	0.0329873
LOC110105915	MADS3	1.1045	0.906619	1.2063e-08	1.23577e-05	Glucosyloxy-JA	1.34719	1.82815	0.74997	0.0199498
LOC110105915	MADS3	1.1045	0.906619	1.2063e-08	1.23577e-05	Luteolin-ara	0.662604	0.776356	0.726961	0.0264879
LOC110105915	MADS3	1.1045	0.906619	1.2063e-08	1.23577e-05	Dihydrocharcone-glc	1.13649	0.78063	0.770008	0.015213
LOC110105915	MADS3	1.1045	0.906619	1.2063e-08	1.23577e-05	Hyperin	2.25089	0.904323	0.760211	0.0174222
LOC110105915	MADS3	1.1045	0.906619	1.2063e-08	1.23577e-05	Apigenin-diara	1.15229	2.07214	0.784954	0.0122159
LOC110105915	MADS3	1.1045	0.906619	1.2063e-08	1.23577e-05	Hesperetin(malonyl)glc	1.11344	1.08138	0.970621	1.39058e-05
LOC110105915	MADS3	1.1045	0.906619	1.2063e-08	1.23577e-05	Naringin	0.681535	0.75164	0.757081	0.0181708
LOC110105915	MADS3	1.1045	0.906619	1.2063e-08	1.23577e-05	Orientin-glc	2.11796	1.1473	0.737826	0.0232482
LOC110105915	MADS3	1.1045	0.906619	1.2063e-08	1.23577e-05	Luteolin-diglc	1.98188	1.5649	0.802847	0.00918398
LOC110105915	MADS3	1.1045	0.906619	1.2063e-08	1.23577e-05	Isoluteolin-diglc	1.8865	1.34145	0.804108	0.00899188
LOC110105915	MADS3	1.1045	0.906619	1.2063e-08	1.23577e-05	Rutin	1.68585	0.856689	0.709834	0.0321729
LOC110105915	MADS3	1.1045	0.906619	1.2063e-08	1.23577e-05	Delphinidin(coumaroyl)glc	1.95608	0.979407	0.73099	0.0252541
LOC110105915	MADS3	1.1045	0.906619	1.2063e-08	1.23577e-05	Chrysoeriol-diglc	1.02178	0.607621	0.85303	0.00346013
LOC110105915	MADS3	1.1045	0.906619	1.2063e-08	1.23577e-05	Peonidin-diglc	0.879601	0.723494	0.863695	0.00268738
LOC110105915	MADS3	1.1045	0.906619	1.2063e-08	1.23577e-05	Quercetin-sop-rha	1.53772	0.889791	0.743931	0.0215485
LOC110105915	MADS3	1.1045	0.906619	1.2063e-08	1.23577e-05	Quercetin-rtn-glc	1.7717	1.12332	0.802491	0.00923868
LOC110105915	MADS3	1.1045	0.906619	1.2063e-08	1.23577e-05	Delphinidin-rtn-glc	1.90659	1.39857	0.745944	0.0210066
LOC110092042	MYB305	-1.38864	-1.77671	0.00410765	0.000954412	Dihydrochrysin	-1.10876	-1.85813	0.728718	0.0259449
LOC110092042	MYB305	-1.38864	-1.77671	0.00410765	0.000954412	Apigenin-diara	1.15229	2.07214	-0.753813	0.0189746
LOC110092042	MYB305	-1.38864	-1.77671	0.00410765	0.000954412	Hesperetin(malonyl)glc	1.11344	1.08138	-0.850055	0.00370023
LOC110114551	MYB306	0.924524	1.12452	1.75019e-05	3.00639e-09	Dihydrochrysin	-1.10876	-1.85813	-0.761106	0.017212
LOC110114551	MYB306	0.924524	1.12452	1.75019e-05	3.00639e-09	Glucosyloxy-JA	1.34719	1.82815	0.883414	0.00158677
LOC110114551	MYB306	0.924524	1.12452	1.75019e-05	3.00639e-09	Luteolin-ara	0.662604	0.776356	0.75786	0.0179825
LOC110114551	MYB306	0.924524	1.12452	1.75019e-05	3.00639e-09	Dihydrocharcone-glc	1.13649	0.78063	0.845265	0.00411049
LOC110114551	MYB306	0.924524	1.12452	1.75019e-05	3.00639e-09	Apigenin-diara	1.15229	2.07214	0.80394	0.00901738
LOC110114551	MYB306	0.924524	1.12452	1.75019e-05	3.00639e-09	Hesperetin(malonyl)glc	1.11344	1.08138	0.868857	0.00236009
LOC110114551	MYB306	0.924524	1.12452	1.75019e-05	3.00639e-09	Luteolin-diglc	1.98188	1.5649	0.805082	0.0088454
LOC110114551	MYB306	0.924524	1.12452	1.75019e-05	3.00639e-09	Isoluteolin-diglc	1.8865	1.34145	0.823444	0.00637712
LOC110114551	MYB306	0.924524	1.12452	1.75019e-05	3.00639e-09	Chrysoeriol-diglc	1.02178	0.607621	0.77645	0.0138672
LOC110114551	MYB306	0.924524	1.12452	1.75019e-05	3.00639e-09	Quercetin-sop-rha	1.53772	0.889791	0.714891	0.0304187
LOC110114551	MYB306	0.924524	1.12452	1.75019e-05	3.00639e-09	Quercetin-rtn-glc	1.7717	1.12332	0.748479	0.0203371
LOC110112113	MYB306L	-2.86136	-1.10784	3.51108e-27	0.000167778	Butin	-1.34735	-0.920306	0.812016	0.00784875
LOC110112113	MYB306L	-2.86136	-1.10784	3.51108e-27	0.000167778	Naringenin chalcone	-1.43134	-0.950138	0.830484	0.00557109
LOC110112113	MYB306L	-2.86136	-1.10784	3.51108e-27	0.000167778	Hesperetin	-1.51632	-0.621201	0.800815	0.00949945
LOC110112113	MYB306L	-2.86136	-1.10784	3.51108e-27	0.000167778	Dihydrocharcone-glc	1.13649	0.78063	-0.809556	0.00819307
LOC110112113	MYB306L	-2.86136	-1.10784	3.51108e-27	0.000167778	Hyperin	2.25089	0.904323	-0.795691	0.010327
LOC110112113	MYB306L	-2.86136	-1.10784	3.51108e-27	0.000167778	Isoquercitrin	2.23208	1.06076	-0.752135	0.0193964
LOC110112113	MYB306L	-2.86136	-1.10784	3.51108e-27	0.000167778	Hesperetin(malonyl)glc	1.11344	1.08138	-0.727938	0.0261851
LOC110112113	MYB306L	-2.86136	-1.10784	3.51108e-27	0.000167778	Orientin-glc	2.11796	1.1473	-0.733361	0.024546
LOC110112113	MYB306L	-2.86136	-1.10784	3.51108e-27	0.000167778	Luteolin-diglc	1.98188	1.5649	-0.780302	0.0131018
LOC110112113	MYB306L	-2.86136	-1.10784	3.51108e-27	0.000167778	Isoluteolin-diglc	1.8865	1.34145	-0.852143	0.0035306
LOC110112113	MYB306L	-2.86136	-1.10784	3.51108e-27	0.000167778	Delphinidin(coumaroyl)glc	1.95608	0.979407	-0.742606	0.0219101
LOC110112113	MYB306L	-2.86136	-1.10784	3.51108e-27	0.000167778	Chrysoeriol-diglc	1.02178	0.607621	-0.909592	0.00066905
LOC110112113	MYB306L	-2.86136	-1.10784	3.51108e-27	0.000167778	Quercetin-sop-rha	1.53772	0.889791	-0.813329	0.00766904
LOC110112113	MYB306L	-2.86136	-1.10784	3.51108e-27	0.000167778	Quercetin-rtn-glc	1.7717	1.12332	-0.796632	0.0101715
LOC110112113	MYB306L	-2.86136	-1.10784	3.51108e-27	0.000167778	Delphinidin-rtn-glc	1.90659	1.39857	-0.743139	0.0217642
LOC110112704	MYB36	-1.31908	-0.751211	0.00639273	0.0933269	Butin	-1.34735	-0.920306	0.800796	0.00950237
LOC110112704	MYB36	-1.31908	-0.751211	0.00639273	0.0933269	Naringenin chalcone	-1.43134	-0.950138	0.81847	0.00699216
LOC110112704	MYB36	-1.31908	-0.751211	0.00639273	0.0933269	Hesperetin	-1.51632	-0.621201	0.842326	0.00437698
LOC110112704	MYB36	-1.31908	-0.751211	0.00639273	0.0933269	Luteolin-ara	0.662604	0.776356	-0.724859	0.0271469
LOC110112704	MYB36	-1.31908	-0.751211	0.00639273	0.0933269	Hesperetin(malonyl)glc	1.11344	1.08138	-0.772237	0.0147379
LOC110112704	MYB36	-1.31908	-0.751211	0.00639273	0.0933269	Peonidin-diglc	0.879601	0.723494	-0.735456	0.0239313
LOC110098032	MYB4	1.45847	3.81621	0.00472109	1.21725e-28	Dihydrochrysin	-1.10876	-1.85813	-0.778616	0.0134332
LOC110098032	MYB4	1.45847	3.81621	0.00472109	1.21725e-28	Glucosyloxy-JA	1.34719	1.82815	0.83286	0.00531561
LOC110098032	MYB4	1.45847	3.81621	0.00472109	1.21725e-28	Apigenin-diara	1.15229	2.07214	0.847117	0.00394831
LOC110096210	MYB44	-0.677577	-0.709713	0.00527489	0.00771	Dihydrochrysin	-1.10876	-1.85813	0.773495	0.0144741
LOC110096210	MYB44	-0.677577	-0.709713	0.00527489	0.00771	Butin	-1.34735	-0.920306	0.725851	0.0268346
LOC110096210	MYB44	-0.677577	-0.709713	0.00527489	0.00771	Naringenin chalcone	-1.43134	-0.950138	0.740106	0.0226035
LOC110096210	MYB44	-0.677577	-0.709713	0.00527489	0.00771	Glucosyloxy-JA	1.34719	1.82815	-0.715846	0.0300946
LOC110096210	MYB44	-0.677577	-0.709713	0.00527489	0.00771	Apigenin-diara	1.15229	2.07214	-0.881714	0.00166637
LOC110096210	MYB44	-0.677577	-0.709713	0.00527489	0.00771	Hesperetin(malonyl)glc	1.11344	1.08138	-0.945905	0.000114956
LOC110096210	MYB44	-0.677577	-0.709713	0.00527489	0.00771	Luteolin-diglc	1.98188	1.5649	-0.727116	0.0264396
LOC110096210	MYB44	-0.677577	-0.709713	0.00527489	0.00771	Isoluteolin-diglc	1.8865	1.34145	-0.716547	0.0298584
LOC110096210	MYB44	-0.677577	-0.709713	0.00527489	0.00771	Chrysoeriol-diglc	1.02178	0.607621	-0.700087	0.0357368
LOC110096210	MYB44	-0.677577	-0.709713	0.00527489	0.00771	Peonidin-diglc	0.879601	0.723494	-0.860839	0.00288121
LOC110108672	MYB44L	1.83581	1.44633	4.60466e-07	0.000387366	Butin	-1.34735	-0.920306	-0.710173	0.0320531
LOC110108672	MYB44L	1.83581	1.44633	4.60466e-07	0.000387366	Naringenin chalcone	-1.43134	-0.950138	-0.722403	0.0279304
LOC110108672	MYB44L	1.83581	1.44633	4.60466e-07	0.000387366	Glucosyloxy-JA	1.34719	1.82815	0.814372	0.00752823
LOC110108672	MYB44L	1.83581	1.44633	4.60466e-07	0.000387366	Luteolin-ara	0.662604	0.776356	0.754555	0.0187901
LOC110108672	MYB44L	1.83581	1.44633	4.60466e-07	0.000387366	Dihydrocharcone-glc	1.13649	0.78063	0.919162	0.000456616
LOC110108672	MYB44L	1.83581	1.44633	4.60466e-07	0.000387366	Hyperin	2.25089	0.904323	0.712167	0.0313558
LOC110108672	MYB44L	1.83581	1.44633	4.60466e-07	0.000387366	Isoquercitrin	2.23208	1.06076	0.710325	0.0319998
LOC110108672	MYB44L	1.83581	1.44633	4.60466e-07	0.000387366	Hesperetin(malonyl)glc	1.11344	1.08138	0.712142	0.0313644
LOC110108672	MYB44L	1.83581	1.44633	4.60466e-07	0.000387366	Isorhoifolin	0.885063	0.646399	0.714624	0.0305097
LOC110108672	MYB44L	1.83581	1.44633	4.60466e-07	0.000387366	Narirutin	0.897518	0.731943	0.775315	0.0140983
LOC110108672	MYB44L	1.83581	1.44633	4.60466e-07	0.000387366	Naringin	0.681535	0.75164	0.762107	0.0169792
LOC110108672	MYB44L	1.83581	1.44633	4.60466e-07	0.000387366	Luteolin-diglc	1.98188	1.5649	0.775275	0.0141064
LOC110108672	MYB44L	1.83581	1.44633	4.60466e-07	0.000387366	Isoluteolin-diglc	1.8865	1.34145	0.830293	0.00559202
LOC110108672	MYB44L	1.83581	1.44633	4.60466e-07	0.000387366	Chrysoeriol-diglc	1.02178	0.607621	0.907757	0.000716473
LOC110108672	MYB44L	1.83581	1.44633	4.60466e-07	0.000387366	Quercetin-sop-rha	1.53772	0.889791	0.81223	0.00781932
LOC110108672	MYB44L	1.83581	1.44633	4.60466e-07	0.000387366	Quercetin-rtn-glc	1.7717	1.12332	0.813476	0.00764903
LOC110108672	MYB44L	1.83581	1.44633	4.60466e-07	0.000387366	Delphinidin-rtn-glc	1.90659	1.39857	0.743269	0.0217287
LOC110111177	MYB4L1	1.10998	1.77117	0.0382075	0.00173285	Glucosyloxy-JA	1.34719	1.82815	0.90853	0.00069621
LOC110111177	MYB4L1	1.10998	1.77117	0.0382075	0.00173285	Luteolin-ara	0.662604	0.776356	0.762993	0.0167744
LOC110111177	MYB4L1	1.10998	1.77117	0.0382075	0.00173285	Dihydrocharcone-glc	1.13649	0.78063	0.795923	0.0102886
LOC110111177	MYB4L1	1.10998	1.77117	0.0382075	0.00173285	Apigenin-diara	1.15229	2.07214	0.813689	0.00762025
LOC110111177	MYB4L1	1.10998	1.77117	0.0382075	0.00173285	Hesperetin(malonyl)glc	1.11344	1.08138	0.771859	0.0148176
LOC110111177	MYB4L1	1.10998	1.77117	0.0382075	0.00173285	Naringin	0.681535	0.75164	0.839792	0.00461609
LOC110116384	MYB4L2	-0.78598	-0.872821	0.0671393	0.0365857	Dihydrocharcone-glc	1.13649	0.78063	-0.754947	0.0186931
LOC110115321	MYB86	-1.92046	-0.944182	4.71468e-06	0.014996	Butin	-1.34735	-0.920306	0.727506	0.0263185
LOC110115321	MYB86	-1.92046	-0.944182	4.71468e-06	0.014996	Naringenin chalcone	-1.43134	-0.950138	0.748294	0.0203855
LOC110115321	MYB86	-1.92046	-0.944182	4.71468e-06	0.014996	Hyperin	2.25089	0.904323	-0.703318	0.0345282
LOC110115321	MYB86	-1.92046	-0.944182	4.71468e-06	0.014996	Isoquercitrin	2.23208	1.06076	-0.705642	0.0336757
LOC110115321	MYB86	-1.92046	-0.944182	4.71468e-06	0.014996	Narirutin	0.897518	0.731943	-0.83228	0.00537721
LOC110115321	MYB86	-1.92046	-0.944182	4.71468e-06	0.014996	Luteolin-diglc	1.98188	1.5649	-0.778896	0.0133777
LOC110115321	MYB86	-1.92046	-0.944182	4.71468e-06	0.014996	Isoluteolin-diglc	1.8865	1.34145	-0.792458	0.0108735
LOC110115321	MYB86	-1.92046	-0.944182	4.71468e-06	0.014996	Chrysoeriol-diglc	1.02178	0.607621	-0.876387	0.00193369
LOC110115321	MYB86	-1.92046	-0.944182	4.71468e-06	0.014996	Peonidin-diglc	0.879601	0.723494	-0.752703	0.019253
LOC110115321	MYB86	-1.92046	-0.944182	4.71468e-06	0.014996	Quercetin-sop-rha	1.53772	0.889791	-0.787848	0.0116858
LOC110115321	MYB86	-1.92046	-0.944182	4.71468e-06	0.014996	Quercetin-rtn-glc	1.7717	1.12332	-0.782652	0.0126492
LOC110115321	MYB86	-1.92046	-0.944182	4.71468e-06	0.014996	Delphinidin-rtn-glc	1.90659	1.39857	-0.804758	0.00889398
LOC110091828	MYBAS1	2.35278	1.5072	0.00169681	0.0940759	Luteolin-ara	0.662604	0.776356	0.863048	0.00273046
LOC110091828	MYBAS1	2.35278	1.5072	0.00169681	0.0940759	Dihydrocharcone-glc	1.13649	0.78063	0.766016	0.0160892
LOC110091828	MYBAS1	2.35278	1.5072	0.00169681	0.0940759	Hesperetin(malonyl)glc	1.11344	1.08138	0.73968	0.0227232
LOC110091828	MYBAS1	2.35278	1.5072	0.00169681	0.0940759	Naringin	0.681535	0.75164	0.812152	0.00782994
LOC110091828	MYBAS1	2.35278	1.5072	0.00169681	0.0940759	Isoluteolin-diglc	1.8865	1.34145	0.708675	0.0325838
LOC110091828	MYBAS1	2.35278	1.5072	0.00169681	0.0940759	Chrysoeriol-diglc	1.02178	0.607621	0.789661	0.0113615
LOC110091828	MYBAS1	2.35278	1.5072	0.00169681	0.0940759	Quercetin-rtn-glc	1.7717	1.12332	0.730405	0.0254309
LOC110114571	MYBZm1	1.31225	1.44884	0.0443054	0.0178423	Glucosyloxy-JA	1.34719	1.82815	0.827916	0.00585658
LOC110114571	MYBZm1	1.31225	1.44884	0.0443054	0.0178423	Luteolin-ara	0.662604	0.776356	0.770503	0.0151065
LOC110114571	MYBZm1	1.31225	1.44884	0.0443054	0.0178423	Dihydrocharcone-glc	1.13649	0.78063	0.82631	0.00603999
LOC110114571	MYBZm1	1.31225	1.44884	0.0443054	0.0178423	Hesperetin(malonyl)glc	1.11344	1.08138	0.790545	0.0112057
LOC110114571	MYBZm1	1.31225	1.44884	0.0443054	0.0178423	Narirutin	0.897518	0.731943	0.732059	0.0249331
LOC110114571	MYBZm1	1.31225	1.44884	0.0443054	0.0178423	Naringin	0.681535	0.75164	0.930791	0.000268236
LOC110114571	MYBZm1	1.31225	1.44884	0.0443054	0.0178423	Chrysoeriol-diglc	1.02178	0.607621	0.754177	0.018884
LOC110114571	MYBZm1	1.31225	1.44884	0.0443054	0.0178423	Quercetin-rtn-glc	1.7717	1.12332	0.712098	0.0313797
LOC110116479	MYC2	0.788751	0.699191	0.000436961	5.35209e-05	Glucosyloxy-JA	1.34719	1.82815	0.85108	0.00361624
LOC110116479	MYC2	0.788751	0.699191	0.000436961	5.35209e-05	Dihydrocharcone-glc	1.13649	0.78063	0.877224	0.00188981
LOC110116479	MYC2	0.788751	0.699191	0.000436961	5.35209e-05	Hyperin	2.25089	0.904323	0.710818	0.0318265
LOC110116479	MYC2	0.788751	0.699191	0.000436961	5.35209e-05	Isoquercitrin	2.23208	1.06076	0.705394	0.0337659
LOC110116479	MYC2	0.788751	0.699191	0.000436961	5.35209e-05	Hesperetin(malonyl)glc	1.11344	1.08138	0.759976	0.0174777
LOC110116479	MYC2	0.788751	0.699191	0.000436961	5.35209e-05	Isorhoifolin	0.885063	0.646399	0.74935	0.0201101
LOC110116479	MYC2	0.788751	0.699191	0.000436961	5.35209e-05	Narirutin	0.897518	0.731943	0.781603	0.0128498
LOC110116479	MYC2	0.788751	0.699191	0.000436961	5.35209e-05	Luteolin-diglc	1.98188	1.5649	0.868007	0.00241197
LOC110116479	MYC2	0.788751	0.699191	0.000436961	5.35209e-05	Isoluteolin-diglc	1.8865	1.34145	0.887443	0.00140874
LOC110116479	MYC2	0.788751	0.699191	0.000436961	5.35209e-05	Delphinidin(coumaroyl)glc	1.95608	0.979407	0.700069	0.0357435
LOC110116479	MYC2	0.788751	0.699191	0.000436961	5.35209e-05	Chrysoeriol-diglc	1.02178	0.607621	0.909153	0.000680197
LOC110116479	MYC2	0.788751	0.699191	0.000436961	5.35209e-05	Quercetin-sop-rha	1.53772	0.889791	0.795839	0.0103023
LOC110116479	MYC2	0.788751	0.699191	0.000436961	5.35209e-05	Quercetin-rtn-glc	1.7717	1.12332	0.795644	0.0103348
LOC110116479	MYC2	0.788751	0.699191	0.000436961	5.35209e-05	Delphinidin-rtn-glc	1.90659	1.39857	0.775528	0.0140546
LOC110107876	NAC029	1.49289	1.0441	7.49384e-14	0.0651977	Butin	-1.34735	-0.920306	-0.825807	0.0060983
LOC110107876	NAC029	1.49289	1.0441	7.49384e-14	0.0651977	Naringenin chalcone	-1.43134	-0.950138	-0.837804	0.00480986
LOC110107876	NAC029	1.49289	1.0441	7.49384e-14	0.0651977	Hesperetin	-1.51632	-0.621201	-0.833616	0.00523606
LOC110107876	NAC029	1.49289	1.0441	7.49384e-14	0.0651977	Dihydrocharcone-glc	1.13649	0.78063	0.847349	0.00392832
LOC110107876	NAC029	1.49289	1.0441	7.49384e-14	0.0651977	Hesperetin(malonyl)glc	1.11344	1.08138	0.753739	0.0189932
LOC110107876	NAC029	1.49289	1.0441	7.49384e-14	0.0651977	Isoluteolin-diglc	1.8865	1.34145	0.771867	0.0148158
LOC110107876	NAC029	1.49289	1.0441	7.49384e-14	0.0651977	Chrysoeriol-diglc	1.02178	0.607621	0.848318	0.00384556
LOC110107876	NAC029	1.49289	1.0441	7.49384e-14	0.0651977	Quercetin-sop-rha	1.53772	0.889791	0.712497	0.0312411
LOC110107876	NAC029	1.49289	1.0441	7.49384e-14	0.0651977	Quercetin-rtn-glc	1.7717	1.12332	0.713139	0.0310194
LOC110104101	NAC032	1.45168	3.53961	0.0169059	0.0414103	Dihydrochrysin	-1.10876	-1.85813	-0.811824	0.00787529
LOC110104101	NAC032	1.45168	3.53961	0.0169059	0.0414103	Glucosyloxy-JA	1.34719	1.82815	0.78366	0.0124583
LOC110104101	NAC032	1.45168	3.53961	0.0169059	0.0414103	Luteolin-ara	0.662604	0.776356	0.775959	0.0139667
LOC110104101	NAC032	1.45168	3.53961	0.0169059	0.0414103	Dihydrocharcone-glc	1.13649	0.78063	0.712217	0.0313381
LOC110104101	NAC032	1.45168	3.53961	0.0169059	0.0414103	Naringin	0.681535	0.75164	0.722595	0.0278686
LOC110105256	NFYC4	-1.4491	-1.41169	2.094e-06	9.27731e-06	Butin	-1.34735	-0.920306	0.72816	0.0261165
LOC110105256	NFYC4	-1.4491	-1.41169	2.094e-06	9.27731e-06	Naringenin chalcone	-1.43134	-0.950138	0.740057	0.0226172
LOC110105256	NFYC4	-1.4491	-1.41169	2.094e-06	9.27731e-06	Glucosyloxy-JA	1.34719	1.82815	-0.813937	0.00758676
LOC110105256	NFYC4	-1.4491	-1.41169	2.094e-06	9.27731e-06	Luteolin-ara	0.662604	0.776356	-0.838226	0.00476826
LOC110105256	NFYC4	-1.4491	-1.41169	2.094e-06	9.27731e-06	Hesperetin(malonyl)glc	1.11344	1.08138	-0.717905	0.0294037
LOC110105256	NFYC4	-1.4491	-1.41169	2.094e-06	9.27731e-06	Narirutin	0.897518	0.731943	-0.771874	0.0148144
LOC110105256	NFYC4	-1.4491	-1.41169	2.094e-06	9.27731e-06	Luteolin-diglc	1.98188	1.5649	-0.832558	0.00534763
LOC110105256	NFYC4	-1.4491	-1.41169	2.094e-06	9.27731e-06	Isoluteolin-diglc	1.8865	1.34145	-0.821235	0.00664548
LOC110105256	NFYC4	-1.4491	-1.41169	2.094e-06	9.27731e-06	Chrysoeriol-diglc	1.02178	0.607621	-0.798621	0.00984805
LOC110105256	NFYC4	-1.4491	-1.41169	2.094e-06	9.27731e-06	Peonidin-diglc	0.879601	0.723494	-0.841037	0.00449749
LOC110105256	NFYC4	-1.4491	-1.41169	2.094e-06	9.27731e-06	Quercetin-sop-rha	1.53772	0.889791	-0.713286	0.0309685
LOC110105256	NFYC4	-1.4491	-1.41169	2.094e-06	9.27731e-06	Quercetin-rtn-glc	1.7717	1.12332	-0.735037	0.0240534
LOC110105256	NFYC4	-1.4491	-1.41169	2.094e-06	9.27731e-06	Delphinidin-rtn-glc	1.90659	1.39857	-0.753763	0.0189871
LOC110104466	RF2b	-0.614506	-0.719326	0.00970951	0.00357814	Dihydrochrysin	-1.10876	-1.85813	0.905252	0.00078493
LOC110104466	RF2b	-0.614506	-0.719326	0.00970951	0.00357814	Butin	-1.34735	-0.920306	0.841876	0.00441884
LOC110104466	RF2b	-0.614506	-0.719326	0.00970951	0.00357814	Naringenin chalcone	-1.43134	-0.950138	0.832763	0.00532587
LOC110104466	RF2b	-0.614506	-0.719326	0.00970951	0.00357814	Hesperetin	-1.51632	-0.621201	0.762493	0.0168897
LOC110104466	RF2b	-0.614506	-0.719326	0.00970951	0.00357814	Glucosyloxy-JA	1.34719	1.82815	-0.702976	0.0346549
LOC110104466	RF2b	-0.614506	-0.719326	0.00970951	0.00357814	Isoluteolin-diglc	1.8865	1.34145	-0.705236	0.0338236
LOC110104349	SRM1	-0.692611	-0.700844	0.0292985	0.0496364	Dihydrochrysin	-1.10876	-1.85813	0.752619	0.0192741
LOC110104349	SRM1	-0.692611	-0.700844	0.0292985	0.0496364	Luteolin-ara	0.662604	0.776356	-0.718664	0.0291515
LOC110104349	SRM1	-0.692611	-0.700844	0.0292985	0.0496364	Apigenin-diara	1.15229	2.07214	-0.783396	0.012508
LOC110104349	SRM1	-0.692611	-0.700844	0.0292985	0.0496364	Hesperetin(malonyl)glc	1.11344	1.08138	-0.892167	0.00121826
LOC110104349	SRM1	-0.692611	-0.700844	0.0292985	0.0496364	Peonidin-diglc	0.879601	0.723494	-0.779424	0.0132736
LOC110100727	WRKY22	-2.14629	-1.55787	2.57398e-09	2.77321e-05	Glucosyloxy-JA	1.34719	1.82815	-0.793655	0.0106689
LOC110100727	WRKY22	-2.14629	-1.55787	2.57398e-09	2.77321e-05	Luteolin-ara	0.662604	0.776356	-0.721753	0.0281403
LOC110100727	WRKY22	-2.14629	-1.55787	2.57398e-09	2.77321e-05	Dihydrocharcone-glc	1.13649	0.78063	-0.89065	0.00127734
LOC110100727	WRKY22	-2.14629	-1.55787	2.57398e-09	2.77321e-05	Hyperin	2.25089	0.904323	-0.712302	0.0313087
LOC110100727	WRKY22	-2.14629	-1.55787	2.57398e-09	2.77321e-05	Apigenin-diara	1.15229	2.07214	-0.744161	0.0214862
LOC110100727	WRKY22	-2.14629	-1.55787	2.57398e-09	2.77321e-05	Hesperetin(malonyl)glc	1.11344	1.08138	-0.865024	0.0026003
LOC110100727	WRKY22	-2.14629	-1.55787	2.57398e-09	2.77321e-05	Naringin	0.681535	0.75164	-0.709327	0.0323524
LOC110100727	WRKY22	-2.14629	-1.55787	2.57398e-09	2.77321e-05	Luteolin-diglc	1.98188	1.5649	-0.830988	0.00551628
LOC110100727	WRKY22	-2.14629	-1.55787	2.57398e-09	2.77321e-05	Isoluteolin-diglc	1.8865	1.34145	-0.855984	0.00323256
LOC110100727	WRKY22	-2.14629	-1.55787	2.57398e-09	2.77321e-05	Chrysoeriol-diglc	1.02178	0.607621	-0.880126	0.0017432
LOC110100727	WRKY22	-2.14629	-1.55787	2.57398e-09	2.77321e-05	Peonidin-diglc	0.879601	0.723494	-0.738994	0.0229164
LOC110100727	WRKY22	-2.14629	-1.55787	2.57398e-09	2.77321e-05	Quercetin-sop-rha	1.53772	0.889791	-0.735412	0.0239442
LOC110100727	WRKY22	-2.14629	-1.55787	2.57398e-09	2.77321e-05	Quercetin-rtn-glc	1.7717	1.12332	-0.770113	0.0151902
LOC110096057	WRKY49	1.07161	1.00107	0.0291171	0.0396589	Glucosyloxy-JA	1.34719	1.82815	0.734978	0.0240705
LOC110096057	WRKY49	1.07161	1.00107	0.0291171	0.0396589	Luteolin-ara	0.662604	0.776356	0.762219	0.0169532
LOC110096057	WRKY49	1.07161	1.00107	0.0291171	0.0396589	Isoquercitrin	2.23208	1.06076	0.715674	0.0301529
LOC110096057	WRKY49	1.07161	1.00107	0.0291171	0.0396589	Narirutin	0.897518	0.731943	0.795188	0.0104108
LOC110096057	WRKY49	1.07161	1.00107	0.0291171	0.0396589	Orientin-glc	2.11796	1.1473	0.720868	0.0284276
LOC110096057	WRKY49	1.07161	1.00107	0.0291171	0.0396589	Luteolin-diglc	1.98188	1.5649	0.700898	0.0354309
LOC110096057	WRKY49	1.07161	1.00107	0.0291171	0.0396589	Rutin	1.68585	0.856689	0.700445	0.0356013
LOC110096057	WRKY49	1.07161	1.00107	0.0291171	0.0396589	Delphinidin(coumaroyl)glc	1.95608	0.979407	0.720622	0.028508
LOC110096057	WRKY49	1.07161	1.00107	0.0291171	0.0396589	Quercetin-sop-rha	1.53772	0.889791	0.752814	0.0192251
LOC110096057	WRKY49	1.07161	1.00107	0.0291171	0.0396589	Quercetin-rtn-glc	1.7717	1.12332	0.795818	0.0103059
LOC110096057	WRKY49	1.07161	1.00107	0.0291171	0.0396589	Delphinidin-rtn-glc	1.90659	1.39857	0.813122	0.00769715
PL represents light treated purple D. officinale whereas PK means potassium treated seedlings.
