# Supplementary material for: Light and Potassium Improve the Quality of Dendrobium officinale through Optimizing Transcriptomic and Metabolomic Alteration
Source: Molecules. 2022 Jul 29;27(15):4866. doi: 10.3390/molecules27154866 (PMC9369990; doi:10.3390/molecules27154866)
Supplement: Supplementary file 1 [file molecules-27-04866-s001.zip › Supplementary Files/Table S5 RT-qPCR primers of D. officinale genes..xlsx]

## Sheet: Sheet1
Table S5 RT-qPCR primers of D. officinale genes
GeneID	Gene	Forward primer sequence (5'to3')	Reverse primer sequence (5'to3')
Internal reference gene	GAPDH	GGCGACTCCCCTCACTACTA	CAGGCATCTCATTGCCCAGA
LOC110103723	ANS	AGGGAGAAGGTTGTGCTTCG	TTGTCTCCGCTTCCTGTCAC
LOC110097388	F3H	CAGAGGCCGTGGTTTACCC	AGGTCTCGGCTCATCTTCCT
LOC110109131	CYP75B1	ATGGAGTTTGGGGCGTCTC	AGAGTTCGTGAATGGAGCGG
LOC110100048	HAK17	CGGTAAGCGCATCTGTTGTG	CAAACATTGCTTCTGCGCCT
LOC110109703	ANN4	CATGGGAAAGGGATGCTCGT	TCCTTGCCCCTAAAAGCTCG
LOC110097221	CSLD3	CGTCACTCATGATCCCTCCG	GCTGAAGAACACTCCACCGA
LOC110099687	GAE1	GTCCCATTTTCCCACGTCCT	CGAGGCCGGCTATATTGGAG
LOC110102811	XTH23	TGGAGACGAGAGGGGTTTCA	GGCGTTGAAGCCTTGGTAAG
LOC110113154	CYP707A2	AGATACGACGGCGAGTGTTC	AGCACCTTCCATCCCTTTGG
