# Supplementary material for: Light and Potassium Improve the Quality of Dendrobium officinale through Optimizing Transcriptomic and Metabolomic Alteration
Source: Molecules. 2022 Jul 29;27(15):4866. doi: 10.3390/molecules27154866 (PMC9369990; doi:10.3390/molecules27154866)
Supplement: Supplementary file 1 [file molecules-27-04866-s001.zip › Supplementary Files/Table S6 The FPKM matrix of 14, 465 D. officinale genes transcripts across 9 RNAseq samples.xlsx]

## Sheet: DcatWGCNA-purple14465(1)
Table S6 The FPKM matrix of 14, 465 D. officinale genes transcripts across 9 RNAseq samples
Dcat	P1	P2	P3	PL1	PL2	PL3	PK1	PK2	PK3
LOC110104931	4.1	3.9	3.8	3.7	3.4	3.5	3.4	3.4	4.5
LOC114578328	6	6.1	6	6.1	6.3	6.4	6.3	6	6
LOC110101453	15.2	15.1	15.3	15.7	15.9	15.5	16.2	15.8	15.8
LOC110108050	5.5	5.2	5	2.1	3.2	3.7	5	5	5.9
LOC110091906	1.8	2.1	1.1	0.7	2.7	3.6	1.1	2.2	2.3
LOC110104567	6.2	6.3	6	7.1	6.7	6.8	5.9	6.2	5.5
LOC110109144	3.9	3.5	3.8	2.2	3.6	2.8	1.9	1.5	1.6
LOC110099755	3.2	3.3	3	2.8	2.8	3.2	3.2	3.4	3.5
LOC110104070	1.4	1	1.1	2.6	2	2	2.7	2.2	2.6
LOC110100499	6.4	6.1	6.2	6.4	6.8	7.1	6.8	6.5	7.1
LOC110097790	3.7	3.5	3.4	2.4	3	2.9	3.2	3.6	3.8
LOC110105180	5.9	6	5.8	5.8	6.1	6.1	6.7	6.6	6.8
LOC110093523	3.1	2.5	2.3	3.6	3.4	3.3	2.7	2.7	2.8
LOC110109567	4.6	4.2	4.5	4	4.6	4.4	3.5	3.6	3.9
LOC110114802	5.4	5.2	5.3	4.2	4.6	4.7	5.1	5.1	5.5
LOC110096130	2.6	2.5	2.7	2.9	4.3	3	2.5	1	1.2
LOC110113312	5.7	5.9	5.8	5.8	7	6.7	5.1	4.7	4.3
LOC110116325	7.4	7.6	7.7	6.2	6.5	6.6	5.6	4.8	6.1
LOC110115278	3.1	3	3	3	3.5	3.2	2.3	2.4	2.3
LOC110115231	4.2	4	4.1	4.1	3.7	3.9	3.9	3.7	3.9
LOC110098931	5.4	5.3	5.6	4.4	5.4	5.4	3.4	3.6	3.9
LOC110098359	1.7	1.2	0.8	1.3	1.1	1.5	1.6	2.5	3
LOC110094074	5.3	5.2	5.5	4.3	4.9	4.9	4.2	4.2	4.7
LOC110094022	3.8	3.6	3.3	4	3.4	3.7	3.7	3.6	4.2
LOC110115727	3.3	2.3	2.8	4.6	5.1	4.7	4.5	5.1	5.2
LOC110092652	4.1	3.8	3.4	4.1	3.7	4.3	3.9	3.9	4.2
LOC110109638	3.6	3.6	3.8	3.7	4.5	4	4.3	4.5	4.2
LOC110099164	8.3	8.2	8.1	7.3	7.7	7.6	8.2	8.6	8.2
LOC110097310	4.1	4	3.8	2	2.2	3	3.1	3.3	3.5
LOC110101690	8.4	8.2	8.6	8.1	8.5	8.4	7.2	7.3	7.2
LOC110093057	6.2	6.4	6.4	6.5	7.5	7.3	5.7	5.8	5.6
LOC110101589	7	6.9	7.3	6.9	8.1	7.7	4.8	4.9	4.7
LOC114578379	4.5	4.5	4.7	4.5	4.6	4.6	4.3	4.1	4.1
LOC110110853	2.8	2.3	2.5	3.3	2.3	2.4	2.9	2.9	4.1
LOC110106333	4.1	4.1	4.1	3.2	3.5	3.7	2.9	2.9	2.4
LOC110099845	3.1	3.6	3.3	2.5	2.7	2.9	3.7	3.5	2.9
LOC110094267	4.7	4.7	4.8	3.6	4.4	4.1	3.9	3.8	3.7
LOC110113669	3.1	3.8	3.6	3.1	2.3	2.7	3.2	2.9	2.8
LOC110108799	3.9	3.5	3.5	3.7	4	3.9	3.1	3	3.6
LOC110092085	3	2.7	2.3	3.1	2.3	2.9	2.3	2.3	2.3
LOC110113032	3.9	3.8	3.3	3.5	2.3	3	2.9	2.9	3.4
LOC110097431	3.8	4.2	4.2	3.1	2.5	2.5	3.9	4.2	3.7
LOC110107494	4	4	4.1	3.1	3.4	3.4	2.4	2.3	3
LOC110098426	7.5	7.5	7.4	7.3	7.8	7.8	7.3	7.5	7.2
LOC110115422	5.6	5.6	5.3	4.2	5.4	5.6	6.1	6.6	6
LOC110100624	4.8	4.6	4.9	4.1	4.7	4.6	3.8	4.1	3.8
LOC110104045	16.1	16.2	16.5	16.3	16.2	15.9	16.9	16.7	16.6
LOC110093718	4.7	4.6	5.3	5.5	5.6	5.4	4.4	5.1	4.8
LOC110107282	1.2	0.9	1.3	3.3	3.5	3.4	4.2	4.6	4.3
LOC110111552	4.2	3.9	4.3	2	2.9	2.8	3	2.9	2.6
LOC110102330	3.5	3	3.1	3.2	3.2	3.2	3.1	3	3.5
LOC110115601	1.5	0.5	0.7	2.6	2	1.6	1.4	1.1	1.6
LOC110103578	4.5	4.9	5	4.7	5.8	5.4	4.7	4.6	3.7
LOC110112174	4.5	4.3	4.2	4.8	5	4.9	4	4.3	4.7
LOC110100740	3.1	2.4	2.8	3.2	3.6	3.5	2.8	3.1	4
LOC110101707	8.5	8.6	8.8	8.4	8.8	8.7	7.9	7.8	7.7
LOC110103480	4.5	3.7	3.9	1.8	3	2.9	4.6	4.2	4.5
LOC110092922	2.9	3.1	2.9	3.2	3.1	3.3	2.4	3.1	2.8
LOC110116624	3.1	2.8	2.4	3.6	2.9	3.4	2.7	2.8	3.1
LOC110106056	6.7	6.7	7	5.8	5.9	5.9	6	5.7	6.1
LOC110109504	3.5	4.1	3.9	4.2	5	4.6	3.9	4.2	4.6
LOC110107429	3.4	3.5	3.6	3.4	3.9	3.6	4	3.9	3.9
LOC110099805	4	4.4	4.2	3.4	3.2	3	4	4.1	3.7
LOC110109601	5.8	5.6	5.9	5.4	5.7	5.7	4.9	4.9	5.2
LOC114579688	0.9	0.4	0.2	2.4	2.8	1.7	2.1	2.8	1.9
LOC110108604	1.2	1.3	1.2	1.6	1.4	1.5	1.5	1.3	1.9
LOC110105421	6.2	6.2	6.5	5.7	6.1	6.2	5.4	5.6	5.3
LOC110112533	3.1	3.2	3.4	4.1	4.7	4.4	3	3.5	2.4
LOC110093420	5.4	5.6	5.7	6.3	7.3	6.9	5.3	5.5	4.8
LOC110116729	4.2	4.5	3.9	4.4	4	4.4	3.4	3.5	2.2
LOC110114125	0	0	0	7.1	8.5	7.5	7.6	7	8.5
LOC110097621	1.6	1.2	1.2	1.9	1.7	1.5	1.3	1.6	2.3
LOC110096933	4.2	4.4	4.5	4.8	5.6	5.3	3.4	2.7	2.7
LOC110106228	3.4	3.8	2.7	3	2.4	2.9	2.6	2	2.2
LOC110112434	6.3	6.5	6.5	6.2	6.4	6.5	5.8	5.3	5.3
LOC110092729	5.6	5.7	5.8	6.2	6.1	6	6.5	5.9	6
LOC110108599	2.8	2.5	2.4	3.4	2.7	3	2	1.7	2.7
LOC110108292	10.4	10.8	10.5	9.4	8.8	8.8	10.8	10.3	10.2
LOC110114300	2.9	2.4	3	2.1	3	2.7	3.7	3.4	3.6
LOC110106002	3.1	2.9	2.4	2.7	2.6	2.8	2.3	2.6	2.6
LOC110108714	2.4	2.6	1.7	2.1	1	2.1	2.6	2.7	2.4
LOC110102154	4.5	4.5	4.8	4.3	5.1	5	4	3.7	4.1
LOC110114034	5.8	5.5	6	5.6	7.1	6.9	6.2	5.8	5.6
LOC110104628	8.3	8.3	8.4	9	9.1	9	8.8	8.8	8.9
LOC110101170	5.5	5.9	5.7	3.6	3.7	4	4	3.9	4.3
LOC110101403	1.8	1.8	1.2	3.2	2.5	2.9	2.1	2.6	2.6
LOC110111544	3.3	3.5	3.7	3.1	3	3.1	3.3	3.1	3.1
LOC110094664	7.8	8.1	7.9	7.3	7.1	7.2	8	8	7.6
LOC110111653	4.5	4.1	4.2	4.1	4.3	4.4	4.3	4.3	4.1
LOC110104602	3.4	3	3.6	2.9	3	2.9	1.1	3	2.2
LOC110098364	5.9	5.8	6	5.5	6.1	5.9	5.3	5	5.1
LOC110097112	4.2	4.2	2.9	4.3	2.7	3.5	3	2.6	2.4
LOC110102741	6.4	6.8	6.9	6.5	6.8	6.7	5.8	6	6.3
LOC110109149	4	4.2	4.1	3.8	4.2	4	4.2	4.2	3.9
LOC110092839	2.8	2.9	3.1	3	1.9	2.3	2.6	3.4	3.6
LOC110108543	7.7	7.5	7.6	7.2	7.3	7.2	8	8	8.2
LOC110103102	5.5	5.4	5.4	5.1	5.2	5.4	5	5.1	4.9
LOC110113809	3.1	2.8	2.5	3.5	4.5	4.5	4.4	4.9	4.5
LOC110109629	1.5	1.4	1.4	3.1	1.9	2.1	0.7	1	1.5
LOC110093696	5.9	6.1	5.5	4.1	4.8	4.7	7.5	7.9	7
LOC110099156	5.9	5.8	6.2	5.2	5.8	5.9	4.8	4.7	4.6
LOC110099821	3.7	3.6	3.6	3.8	3.9	3.7	3.6	3.6	4
LOC110109443	5.3	5.2	5.6	4.7	5.3	5.3	4.3	4.2	4
LOC110100577	7.5	7.8	7.7	6.7	6.6	6.8	7.5	7.3	7.2
LOC110115345	3.6	3.7	3.5	3.2	3	3	3.4	3.2	3.3
LOC110104391	5.5	5.5	5.4	5.2	5	5.1	5.4	5.8	5.8
LOC110096888	4.6	4.6	4.5	5.3	5.5	5.5	5.1	5.4	5.3
LOC110093112	4.3	3.6	4.2	2.7	3.3	3.5	2.8	2.9	1.8
LOC110112795	1.5	1.4	1.5	1.7	1.5	1.7	1.1	1	1.6
LOC110108771	5.3	5.2	5.4	5.3	6.6	5.8	3.6	3.8	3.9
LOC110107648	6.4	6.7	6.4	5.9	6	6.1	6.5	6.4	6
LOC110106591	1.4	1.3	1.3	1.6	1	1.5	1.4	1.7	1.3
LOC110106796	4.3	4.4	4.2	3	2.7	3.2	4.2	4.2	3.9
LOC110107437	2.1	1.5	1.3	2.5	1.9	1.8	1.2	1.7	2.2
LOC110108917	5.1	4.9	5.2	5.4	5.4	5.5	4.9	5.2	4.6
LOC110108770	4.5	4.4	4.7	3.7	4.9	4.5	2.7	2.1	2.3
LOC110111686	3.4	2.8	3.1	4	3.3	3.5	3.1	3.2	4
LOC110094504	3.9	3.4	3.6	3.6	3.5	2.6	3.6	3.8	4
LOC110104773	2.4	0.9	1.3	3.6	3	3.1	1.8	1.7	3.7
LOC110100678	5.3	5.6	5.7	5.2	6.3	5.9	5	5.5	4.7
LOC110098439	8.2	8.5	8.4	8.1	8.2	8.2	8.7	8.6	8.2
LOC110107314	5.1	5.2	5.3	4.6	4.8	4.9	4.5	4.7	4.7
LOC110101441	6.8	6.6	6.9	6.7	8	7.9	7.5	7.2	6.7
LOC110116116	5.1	5.4	5.2	4.8	5.1	5	5.4	5.5	5.6
LOC110099105	2.8	3.2	2.5	2.7	2.2	2.4	2.8	2.2	2.6
LOC110100359	2.2	1.5	2.2	3.3	2.7	2.6	2.3	2.3	2.1
LOC110100605	3.6	3.7	2.7	3.5	2.6	2.7	3.6	3.2	3.4
LOC110112470	9.6	9.5	9.5	9.1	9.6	9.5	9.3	9.5	9.2
LOC110103379	5	4.9	5.3	5	5.4	5.3	5.4	5.2	5.9
LOC110105072	2.9	3.2	2.6	3.8	4.5	3.7	1.9	1.6	0.7
LOC110111705	6.9	6.9	7.2	6.6	6.9	6.7	6.1	5.9	5.6
LOC110104561	8.3	8.5	8.5	8	8.3	8.3	8.7	8.4	8.1
LOC110103049	5.4	5.5	5.2	5	4.6	4.6	4.2	4.1	4.5
LOC110115102	7.6	7.6	7.6	7	7.1	7.1	7.6	7.7	7.3
LOC110094806	1.2	2.3	1.8	2.3	2.4	2.9	1.9	2.6	2.8
LOC110098163	6.4	6.1	6.4	6.1	6.5	6.6	5.4	5.3	5.3
LOC110103720	8.6	8.1	6.8	8.4	8.1	10.2	6.4	6.8	7.2
LOC110112113	3.7	3.8	3.4	1.9	2.6	3.1	1.4	1.2	1.5
LOC110105313	4.8	5	4.9	4.3	3.2	3.1	4.6	5.4	4.8
LOC110115296	7.7	7.7	7.5	7.4	8	7.9	7.2	7.4	7.2
LOC110101711	4.6	4.9	4.7	4.4	4.2	4.4	4.9	4.9	5
LOC110103608	5.8	6	6.1	5.7	6.2	6.1	5.7	5.6	5.4
LOC110097456	7	6.9	7	6.7	7.2	7.2	6.5	6.6	6.5
LOC110108692	3.7	3.7	2.3	4.1	2.4	2.7	3	2.5	1.9
LOC110113727	9.1	9.2	9.1	8.7	9	9	8.8	8.9	8.3
LOC110093714	4.9	5	4.6	6.5	6.6	6.7	6.2	6.6	6.2
LOC110094726	2.9	2.8	3.2	4.4	5.6	5.3	2.4	3.6	2.6
LOC110098972	8.9	9.3	9.5	9.5	8.3	8.3	7.7	8.1	7.7
LOC110115259	3.6	3.5	3.7	4	3.5	3.7	3.5	3.7	4
LOC110106041	5	4.9	4.9	4.5	5.7	5	5.3	2.9	3.3
LOC110112592	3.4	3.3	3.3	3.9	3.3	3.6	2.7	2.6	2.4
LOC110113598	7.5	7.4	7.7	7.2	7.5	7.6	7	7	6.9
LOC110113001	6.2	6.5	6.2	6.2	6.5	6.2	6.4	6.5	5.9
LOC110105212	3.3	3.2	2.6	3.5	2.6	2.9	2.6	2.7	2.6
LOC110107641	5.9	5.7	6.1	6	6.4	6.2	5.7	5.6	5.4
LOC110104758	3	2.6	2.7	3.8	3.1	3.2	3.3	3.5	3.4
LOC110097833	3.1	2.5	2.6	3.9	3.3	3.4	2.8	2.7	3.4
LOC110101985	1.2	0.8	0.5	1.9	1.5	1.4	1.4	1.2	1.3
LOC110114497	4	3.9	4.1	3.6	3.7	3.9	2.9	2.8	3.5
LOC110091912	3	2.6	2.7	3.5	2.5	3.4	2.8	2.2	3
LOC110115839	1.7	2.2	1.5	2.4	1.9	2.1	1.8	1.9	2.5
LOC110094082	1.7	0.9	1	2.3	1.5	2	1.1	0.9	2
LOC110101109	7.1	7.2	7.2	6.7	7.4	7.3	7.5	7.4	7.2
LOC110093052	5	5.4	5	4.8	6	6.2	5.8	5.9	5.3
LOC110110486	4.8	5.1	4.9	5.4	4.3	4.5	4.7	4.6	4.7
LOC110106972	3.6	3.1	3.1	4.2	3.8	3.8	3.1	3.3	3.8
LOC110108748	2.6	1.9	2	3.4	2.9	2.9	2.1	2.1	3
LOC110113491	3.7	3.1	3.7	3.1	2.9	2.6	3.3	3.6	3.7
LOC110092160	7.5	7.9	7.8	7.8	7.8	8	7.7	7.8	7.5
LOC110105045	4.2	4.4	4.2	3.8	4.2	4.2	3.3	3.1	3.9
LOC110116273	5.9	5.9	6.3	5.2	5.6	5.5	4.9	4.9	5.3
LOC110111824	3.2	3.1	2.1	2.5	1.8	2.3	2.7	2.9	2.7
LOC110101585	6.4	6.6	7	6.9	7.9	7.5	6.2	6.6	5.8
LOC110093597	6.2	6.5	6.6	6.1	6.8	6.8	5.9	5.9	5.6
LOC110113638	7.7	7.7	7.4	7.5	6.8	6.6	7.4	7.5	7.4
LOC110096430	3.5	3.4	3.2	5.3	6.2	5.7	2.8	3.3	2.8
LOC110116156	6.9	7.3	7.4	6.7	7.9	7.5	5.8	5.5	5.2
LOC110100676	2.7	2.2	2.4	2.1	2.1	2.2	2.4	2.3	3.1
LOC110105566	6.5	6.6	6.5	6	6.2	6.1	6.6	6.5	6.4
LOC110099212	4	4.1	3.8	4	3.9	3.9	4.1	4	3.9
LOC110107933	2.5	2.1	2.2	2.2	2.5	2.5	2.3	2.4	2.3
LOC110101535	5.7	7	6.3	6	6.3	6.5	6.5	6.4	5.3
LOC110097038	5.2	4.9	5	4.8	4.5	4.7	4.8	5	5.1
LOC110100278	4.4	4.3	4.4	3.8	4.1	4	4.7	4.6	3.9
LOC110093969	6.8	6.6	6.9	6.9	8.3	8	4.5	4.7	4.9
LOC110112116	5.6	5.5	6.1	5.7	6.4	6.1	5.5	6.1	5.3
LOC110115915	3.1	2.8	3.2	2.8	3.7	3.4	1.5	1.8	1.5
LOC110097923	5.6	6	5.9	5.1	5.9	6	5.8	5.8	5.7
LOC110101110	7.3	7.6	7.5	7.1	7.4	7.1	8.4	8.2	8.1
LOC110108275	2.5	1.1	1.9	3.4	2.9	2.9	1.7	2.1	3.2
LOC110114800	2.6	1.5	1.8	3.4	2.5	2.6	1.9	2.2	3.2
LOC110097170	2	0.9	1.2	2.5	2.1	2.4	1.2	1.8	2.8
LOC110095869	6.4	6.3	6.4	5.8	6.4	6.3	5	5	5.1
LOC110094498	7.7	7.6	7.6	7	7	7.2	7.2	7	6.7
LOC110097998	4.9	4.8	5	4.8	5	5.3	5.2	5.1	5
LOC110109595	2.2	1.5	1.8	4	2.6	3	2.6	2.4	2.9
LOC110104755	3.7	4	3.6	3.8	3.9	3.8	4	3.6	3.6
LOC110108949	2.4	1.7	2.1	3.1	2.1	2.1	2.1	2.2	2.8
LOC110094691	5.2	5	5.1	5	5.2	5.3	4.3	4.6	4.9
LOC110099832	5.1	5.4	5.2	4.7	4.8	4.5	5	4.9	4.6
LOC110107709	1.5	0.5	0.5	2.2	2.2	1.7	1.3	0.9	2.4
LOC110105853	1.9	3.2	2	0.9	1.4	1.6	2.7	2.4	2.3
LOC110094343	7.9	8.1	8.1	7.6	8	8	7.9	8	7.8
LOC110100008	5.9	6.2	6.4	5.8	6.9	6.8	6.1	6.5	6
LOC110102702	3.3	2.9	3.2	3.4	2.9	3	3	3.3	3.5
LOC110093370	4.3	3.9	3.7	3.6	3.4	3.5	3.4	3.7	4.4
LOC114579174	3	3.1	3.1	1.3	1.9	2.1	1.7	1.5	1.8
LOC110093552	2.5	3.1	3.5	2.7	3.5	3.6	3.8	4.1	3.2
LOC110102810	8.4	8.5	8.8	6.8	7.8	7.9	6	5.1	6.8
LOC110105182	1.3	0.4	0.7	2.1	1.6	1.7	1.2	0.8	2.4
LOC110096366	6.8	7.5	7.4	6.5	7.7	7.4	6.1	6.1	5.5
LOC110100254	4.9	5.1	4.8	4.4	4.7	4.5	5.1	5.3	4.8
LOC110100983	6.4	6.6	6.2	5.3	5.9	6.1	4.6	4.6	4.9
LOC110098532	0.6	0	0.1	2.6	2.3	2.2	1.3	1	2.2
LOC110101955	3	2.6	1.7	2	1.7	2.1	2	1.8	1.5
LOC110103870	6.5	6.7	6.9	7.5	6.5	7.1	6.8	6.2	6
LOC110107327	4.2	4.5	4.4	4.1	4.6	4.2	4.1	4	3.9
LOC110103935	4.8	5.2	5	5.5	5.7	5.7	5.4	5.6	5.4
LOC110110396	6.4	6.9	6.9	5.1	6.2	5.8	5.2	5.1	5.3
LOC110116183	6.7	7.3	7.2	6.7	8	7.7	5.9	5.5	5
LOC110093338	7.7	7.7	8.1	7.8	8.6	8.5	8.3	8.1	7.5
LOC110115719	6.5	6.8	6.3	5.8	5.7	6.2	5.2	4.8	5.3
LOC110110150	3.9	3.6	3.2	4.1	3.6	3.9	3.9	4.1	4
LOC110108536	3.1	2.2	2.7	3.4	2.9	2.4	2.6	2.2	3.4
LOC110110860	2	2.5	2.6	4.1	2.8	2.9	2.8	2.6	2.8
LOC110114595	5.8	6	6.2	6.1	7.1	6.7	5.4	5.6	5.1
LOC110096525	2.2	2	1.9	2.7	1.5	1.5	2.4	2	2.4
LOC110099197	6.4	6.6	6.8	6.8	6.8	6.7	7.1	7.3	7
LOC110112674	3.9	3.8	4.1	3.8	4.3	4.3	2.7	2.6	2.9
LOC110092775	3.1	3.5	3.5	2.4	2.8	2.5	2.5	2.6	2.2
LOC110113942	2.4	2.3	1.8	2.8	2.5	2.8	2.1	2.3	2.7
LOC110098967	7.1	7	6.9	7.4	6.1	5.9	6.2	5.9	5.7
LOC110102664	3.5	2.9	2.1	2.7	2.8	2.9	2.8	3.2	4.1
LOC110113512	5.3	5.1	5.5	4.8	5.6	5.3	3.5	3.3	3.3
LOC110098367	4.2	4.4	4	4.1	3.6	3.9	4.3	4.4	4.3
LOC110098304	2.3	2.2	2.2	2.9	3	2.6	2.6	2.7	3.3
LOC110106438	2.4	1.7	2.2	2.9	2.1	2.5	1.7	2	2.7
LOC110101563	3.4	2.9	3	3.7	3.3	3.8	2.7	2.5	3.2
LOC110108052	6	5.7	6.1	5.4	5.6	5.5	5.7	5.9	5.8
LOC110114334	2	1.7	1.3	1.5	1.4	2	1.9	2.6	2.4
LOC110112821	5.4	5.3	5.4	4.8	5.2	5.1	5.5	5.5	5.4
LOC110098743	5	5.3	5.3	5.1	5.5	5.4	4.2	4.3	4.1
LOC110100982	2.4	1.8	1.9	3.4	1.8	1.8	1.3	1.2	2.6
LOC110106020	7.6	7.6	7.6	7.1	7.3	7.3	7.6	7.6	7.4
LOC110100001	4.6	5.1	5	4.3	4.3	4.5	5.1	4.9	4.2
LOC110100333	3	2.8	2.7	2.8	2.5	2.6	2.4	2.5	3
LOC110106783	4.6	4.1	4.1	4.6	4.1	4.7	4.4	4.5	4.8
LOC110112766	5.7	5.8	5.8	5.3	5.7	5.6	5.7	6	5.6
LOC110101289	2.5	2.4	2.2	3.4	2.6	2.7	2.7	2.7	3.2
LOC110101105	5.1	5.2	5.1	5.9	3.9	4	5.9	4.9	5.1
LOC110092735	5.2	5.1	5	4.7	5.2	5.2	5.4	5.6	5.6
LOC110105331	2.5	2.2	2.1	2.5	2.8	3.1	2.1	2.3	2.6
LOC114580681	2.5	3.5	2.3	1.8	1.2	2.2	2	2.6	1.2
LOC110112786	5.2	4.8	5.3	4.7	5	5.3	3.8	3.6	3.6
LOC110111449	3	4.2	3.7	1.3	2.5	2.7	3.6	4.2	3.7
LOC110095376	5.7	5.7	6.8	6.3	6.6	6.3	4.3	5.2	5.4
LOC110116103	6.4	6.3	6.4	6.9	7	7	6.7	6.7	6.7
LOC110092106	2.8	3.4	3.2	2.4	2.1	1.8	2.2	2.4	2.5
LOC110095128	1.5	1.5	1.5	2.2	1.7	1.9	1.6	1.6	1.6
LOC110094696	2.6	2.1	1.9	3.4	2.6	3	2.4	2.8	2.9
LOC110116501	2.8	3.1	2.2	2.4	1.6	2.2	2.1	2.3	1.8
LOC110098292	1.9	1.5	1.7	1.6	1.7	1.8	1.6	1.3	1.7
LOC110112894	4.3	4.5	4.4	4.5	4.1	4.3	4.4	4.5	4.3
LOC110106847	5.4	5.4	5.1	5.3	5.3	5.3	5.3	5.5	5.5
LOC110093131	2.2	2.1	1.9	2.2	1.9	1.8	1.8	2.1	2.4
LOC110099111	9.4	9	9.2	9	9.3	9.2	9.1	9.1	9.2
LOC110114299	1.6	1.2	1.4	1.8	1.7	1.7	1.4	1.5	2
LOC110094357	5.8	6.5	6.2	6.1	6	5.9	6	5.6	5.4
LOC110107627	6.5	7	6.5	6.5	6.4	6.5	6.8	6.9	6.6
LOC110116577	3.2	3.6	2.4	3.4	2.3	2.7	3.3	2.9	3
LOC110104388	6.5	6.9	6.9	6.8	7.3	7	7	7.6	6.7
LOC110096839	7.5	7.7	7.7	7.5	8.1	8	7.7	7.7	7.4
LOC110094015	1.7	1.6	1.9	1.6	2.2	2	2.1	2	2.4
LOC110106612	3.1	3.2	3	3.2	3.1	3.3	2.8	3.2	3.3
LOC110108289	5.9	5.8	5.8	6	6.5	6.5	5.8	5.9	5.7
LOC110101278	7.1	7.2	7.4	6.9	7.5	7.4	7	7.1	6.9
LOC110116199	6.1	6.2	6.4	5.1	6.6	6.3	5.4	5.5	5.7
LOC110112841	2.2	1.1	1	2.4	2	2.5	1.5	1.1	2.4
LOC110099073	4.8	5.1	5	4.4	4.5	4.8	4.7	4.7	4.4
LOC110109871	1.9	1.3	1.4	2.5	1.9	1.7	1.9	2	2.8
LOC110106719	6.8	7.2	7.1	6.3	5.7	5.8	6	6.3	5.4
LOC110111803	2.5	2.8	0.9	4.1	0.6	1.6	2.2	1	0.7
LOC110107913	2.4	2.7	2.6	1.4	2.9	2.5	1.2	1.4	1.2
LOC110097094	5	4.7	4.9	4.8	4.9	4.6	5.4	5.2	5.1
LOC110101312	5.7	5.8	5.9	4.4	4.7	4.8	4.3	4.1	4.4
LOC110112070	5.4	5.3	5.7	5	5.5	5.6	4.8	5	5.2
LOC114579261	3.1	2.8	2.9	2.8	2.8	2.7	2.5	2.4	3.5
LOC110103376	4	3.7	3.7	4.3	3.9	4.2	3.3	3.3	3.7
LOC110116170	5.3	5.2	5.4	5	5.4	5.6	4.5	4.6	4.7
LOC110116370	2.5	1	1.3	3.1	2.6	2.5	2	1.9	3.6
LOC110103867	1.4	0.9	1	1.8	1.2	1.4	1.3	1.3	1.6
LOC110115085	3.7	3.8	3.7	3	3.1	3.4	3.5	3.3	3.1
LOC110101410	4.7	5	5.1	3.8	4.9	4.8	4.6	4.8	4.3
LOC110095142	1.8	1.4	1.3	1.7	1.5	1.4	1.7	1.6	1.9
LOC110098768	3.9	3.9	4	4.8	4	4.2	4.8	4.7	4.5
LOC110114104	2.3	2.2	1.5	2	1.3	1.7	1.6	1.5	1.6
LOC110096086	6.1	6.1	6.1	6.2	6.5	6.6	5.9	6	5.9
LOC110102631	5.8	6	5.8	5.2	5.6	5.5	6	5.8	5.3
LOC110108687	5.9	6.3	6	6	5.8	5.9	5.8	5.8	6
LOC110109540	8.1	8.3	8.3	7.8	8.2	8.2	8.2	8	8
LOC110106499	4.1	4.2	4	4.2	3.5	3.7	4.8	4.8	4.2
LOC110095311	4.9	5.2	4.7	4.2	4.3	3.8	4.5	4.7	4.3
LOC110098971	7.8	7.9	7.8	8.1	6.7	6.6	6.8	6.8	6.4
LOC110108306	5.4	6.5	6.2	5.7	5.6	5.6	6.9	6.8	6.8
LOC110111245	3.6	3.6	4	3.6	2.9	3	3.6	3.7	4
LOC110112465	8.5	8.9	8.7	8	8.5	8.4	8.7	8.5	8.2
LOC110103156	4.5	4.6	4.5	3.6	3.7	3.6	3.1	3.3	3.4
LOC110108596	2.8	1.4	1.9	2.8	2.6	3	1.7	1.7	2.9
LOC110113090	2.6	2.6	2.6	2.5	2.4	2.7	2.8	3.2	3.2
LOC110100827	2.2	2.7	1.5	2.8	1.7	2.4	2.1	2	1.2
LOC110105497	7.7	7.8	7.9	7.4	8.3	8.2	6.8	6.8	6.6
LOC110116304	2.8	2.8	2.9	3.8	3.4	3.4	3.3	3.4	3.8
LOC110102687	3.8	3.7	2.8	5.1	3.6	3.7	4	4.2	4.2
LOC110092414	3.6	3.5	2.7	3.1	2.3	2.4	2.7	2.4	2.3
LOC110100937	3.8	4.3	3.4	3.9	3.8	4.2	2.8	2.9	2.2
LOC110102141	6.5	6.5	6.3	6.6	6.5	6.6	6.6	6.5	6.3
LOC110115213	7.2	7.1	7.1	6.5	6.4	6.5	6.9	7.1	7.1
LOC110109269	6.4	6.8	6.3	6	6.8	6.6	6.5	6.9	6.4
LOC110097311	7.5	7.7	7.7	7.8	8	8	7.8	7.8	7.6
LOC110107099	3.1	3.5	3.3	4.1	3.7	3.4	4.2	4.1	4.2
LOC110099656	3.7	3.7	3.8	3.6	4.1	4.2	4.1	4	4
LOC110110307	1.7	1.7	1.4	1.3	1.5	1.6	1.1	1.3	1.4
LOC110098864	6.3	6.5	6.6	6.5	6.9	6.7	5.7	5.6	5.7
LOC110105023	8.7	8.3	8.6	7.9	9.2	9.1	7.8	8	8.7
LOC110096386	5.7	6.2	5.9	5.3	5.4	5.2	4.8	4.8	4.9
LOC110106235	4.2	3.5	3.8	4.8	4.4	4.3	4.2	4	4.7
LOC110111670	5.7	6.1	4.9	5.9	4.5	5.3	4.9	4.8	3.9
LOC110099558	2.6	3.2	2.3	2.7	1.5	2.2	2	1.9	1.7
LOC110104082	5.9	5.6	5.9	5.8	6.3	6.3	6	5.8	5.6
LOC110098682	4.9	4.9	5.1	4.5	5	4.9	4	4.2	3.6
LOC110104247	7.9	8.3	8.5	7.2	7.6	7.4	6.8	6.8	6.8
LOC110112181	6.6	6.7	6.8	6.8	6.2	6.2	6.3	6.3	6.6
LOC110114896	4.1	4.1	4.3	4	2.7	2.8	3.7	3.6	3.7
LOC110101922	6.8	7	6.9	6.1	6.1	6.1	6.9	6.8	6.5
LOC110110518	5.1	5.2	5.3	4.8	5.6	5.7	4.6	4.5	4.3
LOC110100094	4	4.2	4	2.6	3.1	3	3	2.8	2.9
LOC110093824	6.3	6.4	6.5	5.9	6.2	6	5.9	6	5.8
LOC110093461	3.7	3.4	3.3	4	3.8	3.9	3.7	3.9	3.7
LOC110108574	2.5	2.6	1.8	2	1	1.2	2.1	1.9	1.4
LOC110110999	4.1	4.3	4.5	2.8	4.1	3.9	3.2	3.7	3.9
LOC110104353	2.2	1.3	1.8	2.8	2.2	2.3	1.9	2.3	2.7
LOC110093531	1.4	1.4	1.2	1.2	0.9	0.5	1.8	1.1	1.4
LOC110111377	2.4	2.8	2.8	2.3	1.9	2.1	2.5	2.3	2
LOC110100546	5.3	5.3	5.4	4.6	5.4	5.1	4.2	4.2	4.4
LOC110097868	4.4	4.8	4.6	3.9	4.3	4.1	3.2	3.5	3.4
LOC110111639	1.8	1.1	1.1	2.4	1.8	2.1	1.4	1.4	2.2
LOC110115056	4.8	5	5	4.2	4.5	4.5	4.6	4.7	5
LOC110093392	3.5	2.5	2.9	4.5	4.2	4	2.9	3.3	3.5
LOC110108697	5.6	5.7	5.6	5.3	5.4	5.2	5.3	5.3	5.3
LOC110105840	1.4	1.2	1.5	1.6	1.3	1.5	1.6	1.5	1.7
LOC110104872	3.9	4.2	4.4	3.6	3.9	3.8	3.8	3.9	3.8
LOC110099348	4.4	4.6	4.3	3.8	3.4	3.5	4.2	4.3	3.9
LOC110111554	2.3	2.4	2	3.1	3	2.8	2	2.5	2.4
LOC110099087	8.2	8	8.2	7	7.1	7.4	6	5.8	6.4
LOC110114594	6.6	7.1	7	6.6	7.7	7.6	7.1	7.1	6.8
LOC110099021	6	6	6.2	5.3	5.5	5.4	5.4	5.2	5.2
LOC110104649	5.3	5.4	5.3	5	5.7	5.6	5.5	5.7	5.3
LOC110092648	3.1	2.8	2.8	3.3	3	2.8	3	2.9	3.4
LOC110116638	3.1	3	2.8	2.9	2.6	2.5	2.4	2.4	3
LOC110103405	2.5	2.4	2.2	3.1	2.6	2.5	2.7	2.8	2.7
LOC110104922	4.5	4.7	4.8	4.6	5.7	5.1	3.9	3.8	3.5
LOC110105877	6.1	6.6	6.3	7.1	5.9	6	6.8	6.5	6.1
LOC110114757	3.7	3.9	4.1	6.3	6.6	6.6	4.1	3.8	4.5
LOC110103779	1.8	1.2	1.1	1.5	1.5	1.7	1.3	1.6	2
LOC110116428	3.7	4.5	2	3.3	2.1	3	3.6	1.9	1.5
LOC110098933	7.3	7.7	7.8	8	8.6	8.5	7.6	7.9	7.3
LOC110106322	4.4	4	4.1	3.7	3.8	4.1	3.7	3.7	4
LOC110107110	4.7	4.7	4.6	2.6	4.1	4.1	4.1	3.9	3.9
LOC110106403	1.1	0.6	1.1	1.2	1.5	1.6	1.6	1.8	2.2
LOC110100324	5.5	5.2	5	4.9	4.9	5	5.4	5.4	5.4
LOC110094092	2.1	1.6	1.7	2.1	1.8	1.8	2	2	2.2
LOC110094477	4.1	4.1	4.1	4.1	4.3	4.1	3.5	3.9	3.7
LOC110096774	6	5.7	5.9	5.4	6.1	6.2	4.4	4.3	4.7
LOC110100266	3.8	3.6	3.7	3.4	2.9	3.3	4	4	4.4
LOC110100387	6.6	6.7	6.7	6.1	6.6	6.6	5.9	5.8	5.6
LOC110099045	2.3	2	1.7	2	1.6	1.6	1.7	1.9	2.4
LOC110113376	6	6.4	6.3	5.8	6.1	6	6.4	6.3	6
LOC110107830	3.7	2.7	2.9	3.9	3.3	3.6	3	3.3	4.3
LOC110101655	2.4	2.9	2.6	2.5	3.5	3.8	4.3	4.3	4
LOC110113475	4.7	4.7	4.7	4.4	4.9	4.8	4.5	4.6	4.6
LOC110095124	3.9	4.1	3.7	4.3	4	4	3.7	3.8	3.8
LOC110101823	2.3	2.2	1.8	2.7	2	1.8	2.6	2.2	2.4
LOC110106694	7.1	7.2	7	6.9	6.7	6.9	7.1	7	6.9
LOC110107621	7.1	7.1	7.4	7.1	7.1	7.1	7.3	7.2	7.2
LOC110110384	8.4	9	8.8	8.3	8.7	8.8	8.6	8.7	8.2
LOC114579177	1.1	0.8	1.3	1.8	1.3	1	1.5	1.7	1.6
LOC110108168	1.7	0.4	1	2.5	2	1.9	1.1	1.7	2.4
LOC110101725	4.9	4.7	4.8	4.6	4.7	4.7	4.8	4.9	4.9
LOC110101833	6.7	6.9	6.8	5.1	5.7	5.6	7	6.9	6.8
LOC110093791	3.5	2.6	3.3	3.6	3.1	3.2	3.3	3.1	3.7
LOC110097926	8.1	8.2	7.8	7.5	7.5	7.5	8	8.4	8
LOC110109585	2	1.9	1.7	1.9	1.7	1.6	1.4	1.4	1.7
LOC110099477	6.6	6.9	6.9	5.9	6	6.1	6.8	6.6	6.4
LOC110094912	5.1	5.1	5.6	5.7	5.6	5.7	5.8	6	5.6
LOC110098236	11	11.1	11	10.3	11	10.9	11	11.1	10.7
LOC110099414	5.7	6	6	5.4	5.3	5.1	5	4.4	4.6
LOC110096393	3.5	2.9	3.5	2.4	2.5	2.2	1.5	1	1.5
LOC110096637	6	5.9	6.2	6.7	3.3	3.7	3.9	3.7	3.9
LOC110114277	3.5	2.5	2.9	4.3	3.9	4.4	3.4	3.4	3.7
LOC114580517	1.8	0.9	1.2	2.5	1.7	1.9	1.4	1.8	2.5
LOC110098832	5.2	5	5.2	4.5	4.8	4.8	4.7	4.5	4.3
LOC110095193	4.9	5	5	4.6	4.9	4.7	4.4	4.3	4.3
LOC110104158	5.8	5.7	5.8	6	6.2	6.2	6.4	6.6	6
LOC110109547	5.7	5.7	6.1	6	6.5	6.4	4.6	5.2	4.8
LOC110110476	1.2	1.1	1.3	1.3	1.3	1.7	1.3	1.4	1.1
LOC110108265	5.5	5.2	5.1	6	6.9	6.7	5.7	6	5.5
LOC110103345	6.3	5.8	6.3	6	6.6	6.5	5	5.1	5.2
LOC110111004	3.1	2.8	2.8	3.4	2.9	2.9	2.9	3	3.2
LOC110093821	5.4	5.8	5.9	5.3	5.6	5.6	5.9	5.9	5.3
LOC110113976	2.1	1.2	1.5	2.3	2	1.9	1.7	1.4	2.5
LOC110114900	3.4	3.8	3.9	2.2	2.8	4	3.1	3	4.8
LOC110110303	3.4	3	2.7	3.8	2.9	3	2.8	2.4	3.4
LOC110112431	8.2	8.1	8.3	7.8	7.9	7.8	8.2	8.2	8
LOC110093329	4.3	4.5	4.2	3.9	3.7	3.8	4.1	3.9	4
LOC110094862	4.2	3.9	3.8	4	3.5	3.9	3.8	4	4.1
LOC110105616	6.1	6.3	6.6	6.4	6.7	6.5	5	5.2	4.8
LOC110109610	5.4	5.1	5.6	4.2	5.1	5.2	4	3.5	3.6
LOC110093092	9.9	10.1	10.2	9.4	9.4	9.7	10	10	9.8
LOC110104148	5.2	5.5	5.6	5.3	5.9	5.5	5.5	5	5.3
LOC110110381	2.6	1.3	1.5	3	2.2	2.7	1.9	2	3.3
LOC110096444	2.3	2.7	2	1.5	0.3	0.6	1.8	0.5	0.7
LOC110106941	6.8	7.3	7	6.3	6.3	6.3	7	6.9	6.8
LOC110095766	1.5	1.6	1.4	2	1.3	1.5	1.7	1.3	2.3
LOC110095824	5.2	5.3	5.5	5.9	6	5.9	5.1	5.3	5.1
LOC110099669	3.7	3.8	3.6	4.2	3.7	4	3.6	3.5	3.5
LOC110106867	6.6	6.8	7	6.4	7	6.8	7.1	7	6.6
LOC110102452	1.7	1.8	1.5	1.9	1.3	1.5	1.6	1.5	1.7
LOC110116126	2.4	3.4	2.6	1.8	2.1	2.4	0	0	0
LOC110107742	3.1	3.2	3.4	2.7	3.7	3.7	2.9	3.4	3.9
LOC110100647	5.4	6	5.7	5	5.7	5.9	5.1	4.7	4.6
LOC110101706	7.1	7.6	7.2	7.6	7.7	7.6	8.4	8.1	7.8
LOC110096660	5.5	5.7	5.6	4.8	5	4.7	5.6	5.7	5.3
LOC110114678	5.4	5.5	5.3	4.4	5.3	5.3	5	5.1	4.6
LOC110097388	4.4	4.4	3.6	4.8	5.8	5.9	5.7	6.2	5.7
LOC110107588	4.1	4	4.2	3.9	4.8	4.8	4.3	4.3	4.6
LOC110095836	6.2	6.3	6.3	5.6	5.8	5.7	5.8	6	5.7
LOC110098641	2.4	2.2	2.1	2.6	2.3	2.2	2.1	2.2	2.6
LOC110106265	6.3	6.7	6.6	5.6	5.7	5.8	6.5	6.4	6.1
LOC110099035	7.2	7.5	7.3	7.1	7.3	7.4	7.4	7.5	7.1
LOC110097443	4.8	5	5.2	4.8	5.3	5.1	4.6	4.7	4.6
LOC110108646	3.2	3.5	2.5	3.1	3.3	3.8	3.3	3	3.4
LOC110096068	3.1	3.4	2.9	3.2	2.5	3.2	3.3	3.3	3.2
LOC110092161	6.5	6.5	4.3	6.4	3.4	5.8	5.2	4.7	3.7
LOC110100564	5.4	5.2	5.7	5.3	6.3	6.2	4.4	4.3	4.6
LOC110105815	3.2	3	3	3.7	3.2	3.3	3.3	3.3	3.4
LOC110095131	1.7	0.7	0.9	1.6	2.1	1.9	0.9	0.8	1.7
LOC110104056	11.3	11.9	11.8	11.1	11.7	11.5	11.7	11.8	11.5
LOC110100713	8.1	8.4	7.6	7.8	7.4	6.9	8.2	9.2	8.3
LOC110115817	5.6	5.2	5.4	5.8	5.5	5.7	4.7	4.9	4.6
LOC110113080	5.2	5.1	5.6	4.7	5.1	5.2	3.7	4.1	3.7
LOC110109360	5.3	5.2	5	4.8	4.5	4.6	4.2	4.8	4.2
LOC110101315	4.2	4.1	4.2	4.6	4.5	4.6	3.6	4.1	3.6
LOC110116065	3.2	3.2	2.9	2.1	3.2	3.6	2.5	2.4	1.9
LOC110102770	6.7	7.1	6.9	6.1	6.4	6.3	7.1	7.2	6.7
LOC110116186	2.5	2.4	1.7	2.8	2.2	2.3	2.5	2.3	2.6
LOC110111061	3.6	3.7	3.2	2.2	2.8	2.9	2.7	3.1	2.7
LOC110100351	1.9	1.8	1.7	1.8	1.6	2	2	1.7	2.2
LOC110093121	6.2	6.1	6	6.1	6.5	6.4	6.4	6.5	6.2
LOC110105576	5.4	5.1	5	4.6	4.4	4.8	4.7	4.7	4.5
LOC110105137	3.1	2.6	3	3.1	3.4	3.2	3.1	2.9	3.1
LOC110102793	4.6	4.3	4.7	4.1	5.6	5.1	4.3	4.6	4.5
LOC110110148	4.3	4	4.2	3.8	4.1	3.6	4.8	5	4.6
LOC110108769	4.3	3.9	4.5	6.2	7.4	6.4	2.6	2.3	2.7
LOC110096817	5.4	5.1	5	6.2	5.2	5.3	5.4	5.3	5.3
LOC110095397	4	3.8	3.6	3.9	3.6	3.8	3.7	3.9	4.1
LOC110116640	3.4	4	3.1	3.9	2.5	3.7	2.9	2.3	1.4
LOC110101683	4	4.4	4.2	3.7	3.8	4	4.4	4.3	4
LOC110103052	3	3.3	3.3	3.2	3.5	3.4	2.3	2.5	2.3
LOC110106305	2.7	2.4	2.2	3.4	3.2	3.3	3.1	3	3
LOC110114181	2.1	2.1	1.4	2.2	1.9	2.2	1.7	1.5	1.4
LOC110113859	4.1	4.2	4.5	4.9	4.6	4.4	4.2	4.1	4.2
LOC110098959	0.9	0.9	1.3	1.9	1.7	1.5	1.6	1.5	1.7
LOC110103553	3.9	3.9	2.9	3.3	2.6	3	2.7	2.4	2.8
LOC110096344	3.7	3.9	4.1	3.7	3.8	3.7	4.3	3.9	4
LOC110109471	5.9	6.1	6.2	5.9	6.1	6.3	6.1	6.2	6
LOC110109772	2	2.9	2.2	1.8	2.3	2.5	2.3	2.4	2
LOC110095050	7.9	8.3	8.2	7	6.6	7.1	6.9	6.9	6.2
LOC110095974	4.3	3.8	3.3	3.7	4.1	4.4	3	3	2.7
LOC110099281	9.5	9.6	9.6	9.4	9.6	9.6	9.7	9.8	9.6
LOC110095242	2.5	2.3	2.2	2.8	2.4	2.6	2	2	2.6
LOC110115525	3.8	4.1	3.8	3	3.2	3.4	3.9	4	3.6
LOC110112599	5.2	5.6	5.4	5.7	5.3	5.4	5.8	6	5.4
LOC110093044	8.4	8.5	8.6	8.1	8.7	8.7	8.6	8.4	8.1
LOC110111269	6.6	6.9	6.8	6.3	5.8	6	6.4	6.4	5.9
LOC110104360	3.9	3.7	3.4	4.2	3.9	4.2	3.7	4	4.2
LOC110103258	3.7	4.2	3.9	3.6	3.6	3.8	3.9	3.6	3.8
LOC114579814	2.9	3.1	3	3.2	4.2	4	3.5	3.5	3.2
LOC110102769	3.7	1.9	2.8	3.7	3.4	3.1	2.7	2.8	4.1
LOC110092470	4.4	4.8	4.7	3.1	2.6	2.9	4	3.7	3.8
LOC110105314	5.7	6.1	5.9	5.6	5.6	5.7	5.7	5.7	5.6
LOC110102219	6.5	6.8	6.8	6.2	6.3	6.3	6.2	6.4	6.2
LOC110093471	5.9	5.7	5.9	5.5	5.5	5.7	6.1	5.9	5.9
LOC110094072	4.3	4.1	4.1	3.8	4.3	4.1	4.6	4.7	5
LOC110111566	4.3	4.3	4.1	4.7	4.7	4.8	3.5	3.6	4.8
LOC110092966	2.4	2.9	2.8	3.9	4.1	4	2.7	2.7	2
LOC110099721	5.8	6	5.8	5.5	5.8	5.9	6	6.1	6.2
LOC110094061	4.6	4.6	4.7	5.2	4.6	4.8	4.7	4.9	5.1
LOC110103634	5.7	5.9	6	6.5	6.6	6.3	6.6	6.4	6.3
LOC110108677	3.2	3.4	3	2.6	3.6	3.5	3.4	3.1	3.6
LOC110102710	5.5	5.7	5.6	5.4	5.2	5.2	5.4	5.2	5.1
LOC110101435	1.9	2.3	1.9	2.9	1.9	2	2.2	1.7	1.9
LOC110101147	5.1	5	5.1	4.9	5.3	5.1	4.5	4.6	4.6
LOC110105711	8.6	8.8	8.7	8.4	8.7	8.7	8.5	8.6	8.3
LOC110105063	4.3	4.1	3.4	5.3	6.6	6.6	5.5	6	5.4
LOC110107920	5.1	4.6	4.6	5.4	4.5	4.7	4.5	4.6	5.3
LOC110096869	4.2	3.9	4.3	4.5	4.9	4.7	3.6	3.6	3.8
LOC110105644	8.4	8.6	8.4	8	7.8	7.9	8.4	8.4	8.2
LOC110093843	6.2	6.4	6.5	7	7.3	7.3	6.3	6.4	6
LOC110100918	5.7	6.2	5.9	5.7	5.7	5.4	5.7	5.8	5.7
LOC110106993	4.2	3.8	4	4.4	4.2	4.3	3.9	4	4.6
LOC110105581	7.6	8.2	8	7.4	7.7	7.7	7.8	7.9	7.5
LOC110100031	3.3	3	3	3.8	3.3	3.2	2.9	3	3.7
LOC110104033	3.5	2.9	3	4.3	3.8	3.6	3.5	3.6	3.8
LOC110093978	7.4	7.5	6.6	6.5	5.8	6.5	6.7	6.4	5.9
LOC110104020	3.3	3.1	3.4	1.6	2.8	2.4	1.4	1.5	1.7
LOC110105924	1.6	1.2	1.2	1.5	1.3	1.5	1.2	1.8	1.2
LOC110102822	3.5	3.1	3.2	3.9	3.8	3.9	3.2	3.2	3.6
LOC110102540	2.6	2.7	2.4	3.4	3	3	2.8	3	3.4
LOC110105565	2	1.9	2	1.6	0.7	1	1.6	1.4	1.7
LOC110103351	2.7	2.7	2.4	2.8	2.4	2.6	2.1	2.3	2.7
LOC110098834	4.6	4.5	3.9	4.1	4.1	4.1	3.5	3.8	3.9
LOC110094386	3.1	2.4	3.1	3.9	3.7	3.7	3.1	3.1	3.6
LOC110105643	2.8	2.6	2.2	2.8	2.5	2.7	2.6	2.6	2.5
LOC110111090	2.9	2.5	3.2	2.4	2.2	2.1	3.7	2.8	3.2
LOC110108266	3.2	2.7	2.5	2	1.6	1.9	1.2	1.7	1.9
LOC110104318	2.1	1.6	1.5	1.8	1.3	1.7	1.5	1.4	1.4
LOC110111104	6.1	6.4	6	5.8	5.6	5.6	6.2	6.2	5.9
LOC110115332	2.8	3	3	2.2	2.7	2	1.3	1.4	0.9
LOC110100062	1.6	1.8	1.1	1.6	1.2	1	1.3	1	1.2
LOC110093095	3.5	3.7	3.6	3.6	3.2	3.5	3.6	3.4	3.7
LOC110103812	5	4.8	5	5.5	5.7	5.4	5.7	5.7	5.6
LOC110097950	4.6	4.8	4.4	3.9	4.1	4.1	4.5	4.9	4.4
LOC110114547	5.6	5.6	5.2	6	5.2	5.4	5.5	5.8	5.8
LOC110111446	5.5	5.6	5.7	5.2	4.9	5.2	5	5.2	5.3
LOC110112240	2.7	2.2	2.1	2.4	2.4	2.8	2.3	2	2.3
LOC110115019	5.4	5.3	4.9	5.8	5	5.5	4.9	4.9	4.9
LOC110109475	4.8	4.9	5.1	4.6	5	5.2	4.2	4.3	3.9
LOC110103785	5	4.9	4.9	4.1	3.7	3.6	5.1	5.3	5.2
LOC110106905	1.7	2	1.5	1	1.3	1.6	1.2	1.3	1.4
LOC110102298	4.9	4.6	4.7	4.6	4.8	4.9	4.2	4	4.5
LOC110092421	4.1	4.2	4.2	4.8	4.3	4.6	4.6	4.6	4.7
LOC110103362	3	3	2.3	3	2.8	3	2.5	2.4	2.8
LOC110091967	7.5	7.1	7.2	7.3	7.4	7.4	7.6	7.7	7.4
LOC110097982	2.1	2.4	2.1	2.5	1.7	1.6	2.3	2.3	2.5
LOC110109704	4.8	5.2	5.1	4.6	4.9	4.9	4.7	5.1	4.7
LOC110096661	7.2	7.7	7.3	7	7.1	7	7.3	7.4	7.2
LOC110098838	3.4	3.6	3.6	3.6	3.4	3.3	3.6	3.8	3.5
LOC110113635	8.2	8.6	8.9	8.5	8.7	8.6	8.8	8.9	8.4
LOC110112598	1.8	1.4	1.9	2.2	2.8	2.8	1.1	0.9	1.5
LOC110096634	3.5	3.5	3.5	3.6	3.4	3.7	3	2.6	3.1
LOC110102094	5.7	5.9	6.2	5.9	6.8	6.6	5.5	6	6.1
LOC110091901	5.5	5.9	5.5	5.1	5.2	5.3	5.8	6	5.7
LOC110111161	2.6	2.3	2.3	3.7	3.3	3.4	2.3	2.8	3
LOC110093966	5.1	5.2	5.3	4.8	4.8	4.9	5.3	5.2	5
LOC110109009	4.4	4.2	3.9	4.5	4.5	4.4	4	4.2	4.5
LOC110114778	3.1	3.1	2.5	2.6	2.1	2.4	2.6	2.3	3.2
LOC110106775	10.6	10.4	10.3	10.2	10.5	10.6	10.5	10.6	10.5
LOC110115954	5.8	5.9	5.8	5.4	6	5.7	5.9	5.8	5.8
LOC110093299	6.1	6.2	6.1	5.1	5	5.2	6.1	5.8	5.6
LOC110105831	3.8	2.7	3.2	3.8	3.3	3.2	3.3	3.7	3.9
LOC110094388	4.7	4.9	4.8	4.5	4.1	4.3	5.1	4.8	4.6
LOC110103031	4	3.9	3.8	4	3.8	3.8	4.2	4.1	4.1
LOC110105960	4.7	3.4	3.9	4.9	4	4.3	4	4.5	4.8
LOC110109263	3	2.6	2.3	2.8	3.1	3.2	2.5	2.7	2.8
LOC110112231	7.3	6.9	7	6.8	6.6	6.6	7	7.4	7.3
LOC110104254	2.9	1.2	1.8	3.8	3	3.2	1.7	2.4	3.8
LOC110101684	5	5.3	4.9	5.2	5.7	5.7	5.6	5.4	5.5
LOC110114061	2.8	1.4	1.7	2.6	2.1	2.3	1.8	2.1	3.1
LOC110105806	2.3	2.1	2.1	2.2	1.8	2.2	2.3	2.2	2.4
LOC110113836	5.7	5.9	6.2	5.3	5.7	5.7	4.5	4.6	4.5
LOC110108920	5.7	5.5	5.8	5.1	5.2	5.4	4.8	4.8	4.9
LOC110097535	2.3	2.2	1.9	2.2	2.3	2.6	1.7	2	2.2
LOC110115309	7.5	7.8	7.8	7.2	7.9	7.6	6.9	7	6.7
LOC110109739	4.8	4.8	4.9	4.2	4.3	4.4	4.7	4.7	4.7
LOC110102310	5.1	5.4	4.7	5.5	5.3	5.2	5.5	5.4	5.6
LOC110103804	4.7	4.4	4.6	5.8	5.5	5.4	5.4	5.6	5.9
LOC110112385	10.2	10.9	10.9	9.6	10.1	10	9.3	9.3	9.3
LOC110091934	4.2	4.7	4.7	4	4.2	4.1	3.6	3.8	3.7
LOC110107287	4.7	4.4	4.5	4.8	4.7	4.5	4.6	4.7	4.8
LOC110100119	8.3	8.5	8.6	8.4	8.9	8.6	8.8	8.8	8.5
LOC110102913	2.9	3.1	3.3	4.1	4.8	4.7	3.3	3.5	3.1
LOC110109958	6.6	6.4	6.6	6.3	6.7	6.6	6.4	6.5	6.4
LOC110116280	5.5	5.5	5	5.4	4.3	5.1	4.5	4.1	4.2
LOC110096120	2.7	1.8	2	3.1	2.3	2.5	2.2	2.1	3.2
LOC110106759	4.6	4.9	4.6	4.5	4.6	4.8	4.8	5	4.8
LOC110111007	2.6	3	2.4	1.6	1.7	1.8	1.8	2.1	1.8
LOC110115065	4.2	4.9	4.7	3.2	3.3	3.7	3.4	3.5	2.8
LOC110109472	9.1	9.5	9.3	9	9.4	9.4	8.5	8.5	8.1
LOC110099899	6.1	5.9	6.4	5.9	6.5	6.4	5.2	5.4	5.2
LOC110110984	4.2	3.8	4.1	4.3	4	4.1	4.2	4.2	4.6
LOC110093767	2.8	3.2	3.1	2.5	3.1	2.9	3.4	3.4	3.2
LOC110094401	3.3	3.4	3.7	3.6	3.9	4	2.9	3.7	2.8
LOC110115287	5.5	5.5	5.5	4.9	5.3	5.3	5.3	5.2	5.4
LOC110100980	2.4	2.1	1.9	3.2	2.7	2.7	2.9	3.2	2.7
LOC110095640	3.2	3.8	3.6	2.8	2.7	2.9	3	3.2	3.1
LOC110112603	3.9	4.2	3.8	2.6	2.9	2.9	4.5	4.5	4.9
LOC110095896	4.6	4.3	4	4	3.8	3.8	3.9	4.5	4.2
LOC114579935	4.7	4.6	4.4	4	4.6	4.6	4.5	4.6	4.5
LOC110103987	8.4	8.5	8.8	8.9	9.2	9	8.5	8.7	8.3
LOC110111388	3.2	2.9	3	3	3	3.2	2.9	2.6	2.8
LOC110112090	4	4.6	4.7	5	5.6	5.2	4.7	5	3.9
LOC110110846	4.4	4.3	4.8	4.9	5.9	5.6	3.1	3.4	3.4
LOC110110702	2.8	2.2	2.6	3.7	3.1	3.2	2.8	3.2	2.9
LOC110093449	4.5	4.4	4.2	4.4	4.1	4.5	4.2	4.3	4.2
LOC110092876	5.4	5.8	5.7	5.3	5.3	5.1	5.6	5.5	5.3
LOC110103745	6.1	5.9	6.3	5.7	6.2	6.2	5.1	4.8	5
LOC110102430	5.8	5.4	5.6	5.4	5.9	5.9	4.8	5.2	5.1
LOC110092988	3.1	2.8	2.9	3.3	2.8	3.1	3	2.8	3.4
LOC110112632	1.2	1.5	1.4	3.1	2	2.6	1.9	1.5	2.1
LOC110095886	2.5	2.8	2.8	4.1	2.7	3.2	3.5	3	3.6
LOC110108166	2.7	2.8	2.2	2.3	2.1	2.2	2.8	2.2	2.4
LOC110114636	8.3	9	8.7	7	7.1	7.3	6.9	6.4	6.8
LOC110094123	6.4	6.4	6.3	6.1	6.3	6.2	6.7	6.6	6.3
LOC110111845	3.8	3.1	3.8	1.5	2.1	2.4	1.2	1.2	1.3
LOC110097067	5.9	6.1	6.1	5.7	5.8	5.7	5.5	5.7	5.6
LOC110108562	1.6	1.6	1.1	1.9	1.5	1.6	1.5	1.7	1.6
LOC110102340	6.2	6.4	6	5.6	5.6	5.5	6.2	6.1	5.7
LOC110110937	1.8	1.9	2.2	4	2.9	3.2	2.3	2.3	2.4
LOC110104694	2.1	0.9	1.1	3.2	2.1	1.8	1.5	2.1	3.1
LOC110093455	3.3	3.2	3	3.2	3.5	3.3	3.2	3.3	3.2
LOC110099479	3.1	2.6	2.8	2.9	2.4	2.6	2.5	2.7	2.9
LOC110107058	7.8	7.8	7.9	7.6	7.8	7.8	7.9	7.9	7.8
LOC110092538	5.3	5.2	5.3	5.6	6	6.1	5.3	5.5	5
LOC110107031	3.9	3.5	4.1	3.2	3.3	3.4	2.9	2	2.2
LOC110092253	4.9	4.7	5.1	4.3	4.5	4.5	4.6	4.5	4.6
LOC110099815	4.6	4.3	4.3	4.8	4.6	4.6	4.6	4.5	5
LOC110100573	4.4	4.6	4.6	3.8	4.5	4.6	4.4	4.3	4.4
LOC110097068	3.7	3.5	3	3.3	3.2	3.4	3.7	3.8	4.7
LOC110114146	5.2	5.1	4.9	4.4	4.4	4.7	4.3	4.4	4.4
LOC110103879	6.3	6.4	6.6	5.8	5.9	6.4	5.4	5.4	5.6
LOC110094803	4.1	4.2	4.4	4.7	4.5	4.2	4.4	4.4	4.2
LOC110100239	7.9	7.8	7.9	7.9	8	8.1	8.1	8.1	8.1
LOC110114074	5.8	5.6	5.7	5.7	5.7	5.8	5.5	5.6	6
LOC114579711	0.3	1.4	1.1	1.6	1.5	0.7	1.5	1.7	1.9
LOC110093210	4.8	4.5	4.6	4.5	5.2	5.2	3	4.1	3.6
LOC110093011	2.6	2	2.3	3.2	2.9	2.9	2.4	2.3	3.1
LOC110097106	5.7	5.4	5.7	5.8	5.9	5.9	5	5.3	5.4
LOC110106379	2.5	2.1	2.3	3.3	2.4	2.7	2.5	2.7	2.9
LOC110100277	5	5.5	5.6	4.8	5.1	4.9	5.2	4.9	4.7
LOC110099965	8.4	8.3	8.8	7.7	8.1	8.2	7.5	7.4	7.4
LOC110106876	4.8	5.1	5	4.2	4.7	4.6	5.3	5.4	5.2
LOC110112532	7.1	7.3	7	6.5	6.4	6.4	7.2	7	7
LOC110098982	5.1	5.2	5.3	4.5	4.9	4.8	4.3	4.5	4.3
LOC110111984	2.3	1.8	2.1	2.5	1.9	2	2.5	2.2	2.4
LOC110104727	8.9	9.2	9.3	8.5	8.9	8.8	9	9	8.9
LOC110106487	2.6	2.5	2.8	3	3.9	3.7	2.4	1.2	1.8
LOC110101280	8.1	8.1	8	7.8	7.6	7.6	8.2	8	7.8
LOC110096904	5.3	5.8	5.7	5.3	5.9	5.7	5.9	6.5	5.4
LOC110106768	8.4	8.7	8.7	8.1	8.4	8.4	8.8	8.7	8.4
LOC110105847	4.7	4.2	4.4	5.2	4.7	4.9	4.8	4.6	5.1
LOC110100690	4.3	4.6	4.3	4.5	4.3	4.3	4.6	4.4	4.5
LOC110101984	5.7	5.8	6.1	5.3	6	6.1	4.5	4.1	4.1
LOC110110165	6.1	6.2	6.1	5.7	6.1	6.1	5.9	5.9	5.6
LOC110110458	6.6	6.5	6.5	6.7	6.3	6.5	6.9	6.8	7
LOC110108163	3.8	3.9	4	3.8	3.7	3.8	3.4	3.3	3.7
LOC110104613	5.8	6.3	6.1	5.8	5.7	5.6	6.3	6.3	5.9
LOC110107472	8.6	8.6	8.6	8.8	9.6	9.6	8.3	8.4	8.4
LOC110103420	7.8	7.7	8.1	8.6	9.5	9.2	7.8	8.4	7.7
LOC110105381	4.5	4.7	4.4	4.2	4.4	4.6	4.3	4.2	4.2
LOC110108581	3.3	3.6	3.3	2.9	3.2	3.5	2.3	2.9	2.4
LOC110095393	4.2	3.7	3.9	4.3	4	4.3	3.7	3.8	4.3
LOC110099626	2	1.6	1.4	2.1	1.6	1.7	1.5	2	2.2
LOC110109517	2.7	1.4	1.9	2.5	2.7	3	2.4	2.9	2.8
LOC110112067	4.5	4.4	4.6	4.4	4.9	4.3	4.7	4.7	4.8
LOC110098290	2.3	2.1	1.9	1.8	2.4	2.5	1.4	1.6	1.6
LOC110112697	9.1	9	9.3	9.1	9.6	9.5	8.9	9	8.8
LOC110091804	5.6	5.9	5.7	5.5	5.7	5.7	5.6	5.6	5.4
LOC110093423	1.9	1.9	0.7	0.8	0.7	1.3	1.5	0.7	1.7
LOC110108931	6.9	7.3	6.9	6.2	6.3	6.2	7.2	7.1	6.9
LOC110092765	6.4	6.6	6.5	6.2	6.5	6.5	6.8	6.6	6.2
LOC110103355	7.2	7.2	7.1	7.1	7.3	7.3	7.6	7.4	7.5
LOC110094923	4.6	4.9	5	4.8	4.9	5.2	4.4	4.4	4.1
LOC110095442	4.9	4.1	4.2	5.1	4.4	4.6	4.8	4.7	5.1
LOC110111137	2.1	1.5	1.7	2.6	1.9	2	1.8	1.7	2.1
LOC114579282	0.2	0	0	1.9	0.2	0.6	3	2	2.1
LOC110114920	10.9	10.9	11.2	10.7	11	11	10.9	10.9	10.9
LOC110115511	2	2	1.8	1	0.9	1	1.7	1.3	1.2
LOC110110299	4.8	5	4.6	4.3	4.6	4.7	5.3	5.4	4.9
LOC110104473	4.8	4.8	5.1	4.1	4.4	4.3	4.6	4.3	4.7
LOC110100704	2.6	2.2	2	2.2	1.9	2.2	2.2	2.2	2.5
LOC110100634	4.9	4.7	5.2	5.6	5.8	5.8	4.5	4.8	4.6
LOC110104064	6.6	6.9	6.7	6.9	6.4	6.3	6.7	6.7	6.3
LOC110109711	6.3	6.2	6.3	6.3	6.8	6.8	6.3	6.3	6.4
LOC110107973	5.1	5.3	5.1	4.9	4.9	4.9	5.3	5.2	5
LOC110095269	4.1	4.2	3.7	4.6	4.4	4.4	3.9	3.9	3.6
LOC110110870	3.3	3.2	2.7	3.2	2.8	3.4	2.5	2.9	3.1
LOC110112924	4.7	5.1	4.4	4.2	3.9	4.2	4.2	4.2	4.3
LOC110115772	6.3	6.4	6.4	6.2	5.9	6.2	6.4	6.4	6.2
LOC110104870	2.6	2.7	3.2	2.4	2.6	2.5	2.6	3	2.5
LOC110112503	6.9	7.3	7.2	7.2	7	7.1	7.4	7.4	7
LOC110100785	1.9	1.7	1.6	2	1.7	2	1.4	2.1	1.9
LOC110098027	4.2	4.3	4	5	4.4	4.6	4.6	4.2	4.9
LOC110111507	1.5	1.2	1.6	2	1.3	1.8	1.4	1.4	1.8
LOC110103238	8.9	9.1	9.1	8.6	9	8.9	9.1	9.1	8.8
LOC110100600	3.9	3.6	3.9	4.3	4.1	4	3.4	3.6	4
LOC110097490	3.9	3.7	3.7	4.2	4.1	4.1	3.9	3.9	4.2
LOC110111503	3.1	3	3	3.6	3.1	3.4	3.2	3	3.4
LOC110100185	3.8	4	3.9	4.4	5.8	5.2	2.3	2.5	1.7
LOC110098205	4.2	5	4.7	4.2	5	4.5	3.9	3.6	3.5
LOC110096181	4.6	4.6	4.7	4.3	4.8	4.8	3.6	3.8	3.9
LOC110094792	5.7	6	5.7	4.9	5.3	5.3	5.6	5.6	5.4
LOC110099144	3.3	3.7	3.4	2.7	2.5	3.1	2.8	3.1	2
LOC110105993	3.6	3.9	4	4	4.9	4.7	3.3	3	2.4
LOC110114933	6	5.6	5.6	5.4	5.6	5.7	5.9	6.1	6.4
LOC110110298	2.4	2.2	1.2	3.8	3.2	3.2	2.1	2	1.7
LOC110091818	2.8	2.2	2.1	2.9	2.7	2.5	3.1	2.8	3.1
LOC110105256	3.3	3.3	3.3	2.4	1.7	2.2	1.7	2.6	1.9
LOC110111205	5.7	5.7	6	5.2	6.3	6.1	3.6	3.4	3.7
LOC110112507	4.1	4.5	4.5	3.7	3.5	3.9	4.3	4.1	3.9
LOC110105967	1.7	1.5	1.4	1.3	0.9	1	1.4	1.3	1.4
LOC110106233	9.6	9.9	10.1	9.2	10.1	10	9.1	9.2	9
LOC110092128	4.2	4.2	4.4	3.6	3.8	3.9	3.6	3.8	3.7
LOC110110872	5.7	5.4	5.3	6	5.4	5.6	5.1	5.4	5.6
LOC110113323	4	3.9	3.8	4	3.7	3.8	3.7	3.8	3.3
LOC110105269	8.1	8.4	8.3	8.1	8	8.1	8.4	8.4	8.2
LOC110102071	6.8	7.2	7.2	7.6	7.7	7.5	7.1	7.2	6.8
LOC110113177	1.5	2.2	0.6	1.9	0	0.9	1.7	0.5	1.1
LOC110113984	6.2	6.3	6.5	7	7.9	7.3	5.5	5.4	5.1
LOC110097025	2.8	3.1	2.9	2.3	2.8	3.1	2.8	2.5	2.5
LOC110110760	1.7	1.2	0.9	2	1.8	1.9	1.2	1.7	0.8
LOC110100149	5	5	4.8	4.6	5	5	5.7	5	5
LOC110103488	5	4.9	4.7	5.1	4.4	4.6	5.1	5	4.9
LOC110098659	3	1.8	1.8	3.5	3	2.9	2.4	2.3	3.4
LOC110109396	1.5	1.2	1.5	3.2	2.9	2.2	1	1.3	1
LOC110106597	4.2	4	3.8	4.8	4.7	4.7	4.4	4.5	4.7
LOC110102152	5.2	5.5	5.5	5.2	6.7	6.3	4.8	4.9	4.7
LOC110115504	5.3	5.5	5.5	6.4	6.9	6.9	5.6	6	5.7
LOC110111990	5.5	5.6	5.8	4.4	5.5	5.5	4.2	4	4.2
LOC110111056	2	1.8	1.2	2	1	1.4	2.1	1.2	1.1
LOC110103444	6.4	6.3	6.3	5	5.6	5.8	6	6.1	6.1
LOC110108422	2	1.4	1.3	2.7	2.1	2.2	1.6	1.7	2.6
LOC110098596	3.4	4.5	3.9	3.3	3.8	3.6	4.3	4.3	3.9
LOC110107053	5.7	5.7	5.7	5.6	5.8	5.8	5.4	5.6	5.3
LOC110112770	3.5	1.9	3.4	6.3	4.9	5	3.8	5.4	5
LOC110110640	2.6	2.2	2.3	2.5	2.4	2.2	1.9	1.7	2.4
LOC110109749	5	4.9	5.1	4.5	4.5	4.6	5.1	5	4.7
LOC110100733	6.6	6.6	6.6	6.3	6.1	6.1	6.5	6.4	6.4
LOC110097264	3.3	3.7	3.9	5	6.4	5.9	3.8	3.6	2.8
LOC110103890	2.7	2.6	2.2	2.7	2.5	2.6	2.6	2.5	3.2
LOC110094007	3.1	3.7	3.7	1.7	3.8	4.1	1.8	1.7	0.6
LOC110094237	6.2	6.5	6.4	5.3	4.8	5.1	5.2	5.4	5.4
LOC110096193	6.1	6.3	6	5.4	5.1	5.4	5.1	5.1	5.2
LOC110106430	3.6	3.3	3.5	4.5	3.8	3.8	3.7	3.5	3.6
LOC110115654	2.7	3.7	3.5	3.3	3.9	3.6	3	3.3	3.7
LOC110093886	2.9	3.1	3.2	2.7	3.1	3.3	3.2	3.5	3.6
LOC110091945	10.4	10.6	10.4	10.1	10.2	10.3	10.7	10.6	10.3
LOC110101720	4.8	4.8	4.6	4.3	4.4	4.6	4.6	4.7	4.7
LOC110113640	3.4	3.2	2.8	3.5	2.7	3.2	2.8	2.6	2.6
LOC110106301	5.6	5.5	5.4	6.3	6.2	6.2	5.6	5.8	6
LOC110115271	3.8	4	4.1	3.8	3.6	3.7	4.1	4	4
LOC110104150	2.8	2.6	2.7	2.4	2.5	2.4	1.9	1.6	2.2
LOC110095405	6.4	6.7	6.8	5.9	6.5	6.5	6.1	6.1	6
LOC110102999	6.4	6.2	6.8	6.8	8	7.8	5.1	5.9	5.1
LOC110101111	7.3	8.2	8.2	7.5	8.3	8.3	8.1	8.1	7.6
LOC110097558	2.7	2.7	2.2	2.8	2.2	2.2	2.3	2.4	3
LOC110110363	5.1	4.8	4.8	5.5	4.9	5.1	4.6	4.8	5.3
LOC110107395	3.8	3.8	2.9	3.8	3	3.6	3.2	2.7	3
LOC110098299	4.1	3.6	3.7	4.4	3.9	4.1	3.8	3.8	4.5
LOC110096394	4.3	4.2	4	3.5	3.7	3.6	4.2	4.4	4.1
LOC110100909	1.1	0.6	0.8	2.3	2	2.2	0.9	0.1	2.6
LOC110094403	3.1	3.2	2.9	3.7	2.7	3.1	4	3.8	4.3
LOC110107869	4.1	4.2	2.2	4.3	1.8	3.7	3.6	3.1	2.5
LOC110101745	5	5.5	5.4	5.4	5.6	5.3	5.2	4.7	5.2
LOC110094435	6.5	6.2	6.6	5.8	7.3	7.3	6.3	6.6	7.3
LOC110091782	8.3	8	7.6	8.1	7.3	7.6	7.6	7.7	7.2
LOC110115481	7.6	8	7.8	7.7	7.8	7.8	8.1	8	7.7
LOC110108665	1.8	1.8	1.6	2	1.7	1.7	1.5	1.4	1.8
LOC110106849	5.6	5.5	5.3	5.5	5.5	5.6	5.1	5.2	5.2
LOC110112146	5.5	5.3	5.2	5.5	4.8	4.8	5.3	5.3	5.7
LOC110114350	6.3	6.1	6.4	6.4	6.5	6.4	6.7	6.7	6.7
LOC110097736	4.7	4.9	4.8	4.7	4.7	4.7	4.7	4.8	4.8
LOC110105835	3.2	3	2.8	3.8	3.6	3.8	2.9	3.2	3.4
LOC110093773	5.2	5	5.3	5.3	5.4	5.2	4.9	5	4.8
LOC110093764	4.7	5.1	4.7	4.4	4.5	4.6	5	4.8	4.6
LOC110103232	4.2	3.8	3.9	4.7	4.1	4.2	4.1	4	4.6
LOC110113066	2.6	1.1	2.3	3.3	2.9	2.4	2.3	2	3.4
LOC110105485	4.9	5.3	5.2	4.7	5.3	5.4	4.8	4.5	4.2
LOC110098111	4.2	2.6	3.2	4.4	3.7	3.9	3.6	3.7	4.6
LOC110110858	2.3	1.4	1.4	2.7	2.3	2.6	1.9	1.7	3.2
LOC110094963	5.2	5.1	4.8	5.6	4.9	5.1	5.2	5.2	5.5
LOC110093505	6	6	6.1	5.6	5.5	5.6	5.3	5.6	5.6
LOC110093924	7.3	7.6	7.6	7.2	7.3	7.3	7.7	7.6	7.4
LOC110108222	3.9	3.7	3.9	4.3	4	4	3.8	3.8	4.4
LOC110102538	4.6	4.4	4.3	4.9	4.9	5	4.7	4.9	4.6
LOC110094239	7.2	7.4	7.4	6.1	7.1	7	5.6	5.5	5.9
LOC110101412	1.9	1.7	1.9	3	2.5	2.6	2.1	2.4	2.5
LOC110108824	3.2	3.3	3.6	4.5	3.8	3.7	4.7	4.4	5.2
LOC110110566	2	2.2	1.6	1.6	1.3	1.9	1.4	0.8	1.8
LOC110108069	7.4	7.3	7.4	7.1	7.7	7.6	7.6	7.5	7.5
LOC110113067	9	9.4	9.4	8.7	9.1	9	9.2	9.2	8.9
LOC110103528	5.2	5.4	5.2	5.6	5.9	6	5.3	5.3	5.2
LOC110111447	5.1	5.3	5.3	4.8	5.1	5.1	5.6	5.6	5.2
LOC110102236	4.9	4.8	4.6	4.6	4.6	4.7	5	4.9	4.9
LOC110114962	5.5	5.4	5.4	6.1	5.8	5.7	5.6	5.5	5.6
LOC110109712	5.7	5.8	5.5	6.4	6.5	6.5	6.8	7.2	6.6
LOC110093920	2.2	2.6	2.6	3	3.2	3.3	3.5	3.6	3.2
LOC110097820	1.9	1.5	2	2.8	2.2	2.4	1.9	1.8	2.9
LOC110104384	5.8	5.6	2.3	5.9	1.3	3.5	4.6	1.6	1.1
LOC110116505	3	2.9	2.8	3.4	3.3	3.2	3	2.9	3.1
LOC110095375	2.8	2.5	2.9	3	3.7	2.9	2.6	2.3	2.4
LOC110109593	2.9	2.6	2.7	3	2.9	2.8	2.5	2.3	3
LOC110112518	5.3	5.2	5.2	5	6	6.2	5.1	5.1	4.9
LOC110094660	3	3	3.3	3.6	3.4	3.2	3.1	3.1	3.1
LOC110115658	5.3	5.8	5.5	5.2	5.7	5.7	5.5	5.8	5.6
LOC110102906	4.5	4.3	4.4	5	4.4	4.8	4.6	4.6	5
LOC110116467	6.3	6.5	6.4	6	6	6.1	6.2	6.4	6.2
LOC110097719	4.3	4.4	4.4	4.2	3.9	4.2	3.8	3.4	3.4
LOC110098854	3.3	3.4	3.6	3.4	3.3	3.6	3.5	3.2	3.4
LOC110099548	4.4	4.2	3.8	4.5	4.4	4.7	3.7	3.7	4.1
LOC110097602	4.4	4.3	4.3	5.2	6	6.1	3.7	3.8	4.1
LOC110108947	3.8	3.6	3.6	3.6	4	4	3.5	2.6	3.7
LOC110100720	5.8	6.3	6.1	6.5	6.7	6.7	6.4	6.7	6.2
LOC110097769	3.1	2.8	3	3.5	3.3	3.4	2.8	2.8	3.5
LOC110112008	1.7	2.6	2.2	3.5	3.7	3.8	2.6	3	2.7
LOC110113324	2.6	2.5	2.8	2.7	2.7	2.6	2.8	2.5	2.7
LOC110113146	3.7	4	3.7	3.5	4	4	3.4	3.7	3.3
LOC110093895	5.7	5.3	5.4	6.1	5.6	5.8	5.3	5.4	6.2
LOC110099024	1.9	1.2	1.4	2.4	2	1.7	1.6	1.8	1.9
LOC110100554	2.2	2.1	1.7	2.1	1.1	1.6	1.7	1.5	1.7
LOC110100104	3.5	2	2.5	4.2	3.7	3.7	3.5	3.4	4.6
LOC110100899	2.5	2.7	2.9	3.2	3	3.2	3.5	3.4	3.3
LOC110105047	3.1	2.6	2.8	3.3	3	3	2.8	2.7	3.5
LOC110105394	6	6.2	6.1	5.3	5.5	5.6	6.3	6.3	6.1
LOC110104066	5.6	5.3	5.1	4.9	5.2	5.4	5.5	5.6	5.8
LOC110107487	3.3	3.2	2.7	3	2.8	2.8	3.3	3.2	3.3
LOC110110506	3.3	2.9	3.5	2.9	3	3	3.3	3.3	3.2
LOC110092286	10.3	10.8	10.9	9.8	10.1	10.1	10	9.9	9.8
LOC110103131	8.3	8.4	8.3	7.8	8.1	8.1	8.4	8.4	8.3
LOC110115438	6.2	6	5.8	6.5	5.8	6	6	6.1	6.3
LOC110097420	2.2	1.7	1.6	1.6	1.2	1.9	1.8	0.8	1.1
LOC110111605	5.8	5.5	5.8	6.5	6.1	6.3	5.8	6.1	5.9
LOC110105591	5.4	5.6	6	6	7.4	7.2	5.1	5.1	5.4
LOC110093748	1.5	1.5	1.4	2.3	2.4	2.2	2.4	2.4	2.6
LOC110095415	7.2	7.5	7.4	5.6	6.2	6.5	5.6	6.1	5.4
LOC110106298	2.9	2.4	2.6	3.1	2.5	2.5	3.2	3.1	3.3
LOC110113968	3.3	3.8	1.3	3.9	1.6	3.1	3.2	2.3	1.9
LOC110113908	4.2	4.1	3.8	3.2	3.4	3.2	2.7	2.5	3
LOC110103802	4.8	4.8	4.8	4.4	4.2	4.2	4.3	4.6	4.1
LOC110113380	5.6	5.6	6.1	5.5	6	5.9	4.5	4.7	4.6
LOC110095020	5.1	5.1	4.9	4.9	4.9	4.8	5.6	5.4	5
LOC110100947	3.2	2.7	2.8	3.8	2.9	3.5	2.9	2.7	3.4
LOC110102743	6.8	7.2	6.9	6.5	6.3	6.4	6.9	6.9	6.5
LOC114580706	3.9	4.3	4.5	3.7	3.7	3.7	3.3	3.2	3.2
LOC110103468	2.4	2.3	2.3	2.3	2.2	2	2.6	2.4	2.8
LOC110104443	4.6	4.3	4.3	4.7	4.3	4.3	4.1	4.4	4.9
LOC110115988	6	6.6	6.2	6.1	5.8	5.8	6.4	6.3	5.8
LOC110106291	4.1	4	3.5	4	3.2	3.8	3.8	3.4	3.5
LOC110093054	4.7	4.8	4.9	4.5	4.6	4.8	3.8	3.8	3.9
LOC110094764	5.4	5.3	5.2	5.4	5.2	5.2	5.6	5.5	5.6
LOC110110258	1.5	1.2	1.2	2.1	1.9	2.1	1.5	1.6	1.8
LOC110107259	1.9	1.5	1.3	2.2	1.9	1.5	1.7	1.9	2.3
LOC110094875	7.4	7.3	7.8	5.6	7.1	7.4	6.9	6.8	7.5
LOC110095954	5.3	5.5	5.5	5	5.4	5.5	4.8	5	4.9
LOC110116760	6.1	6.3	6.3	5.7	6.1	6.2	6.2	6.3	6.1
LOC110104566	5.4	5.7	5.7	6	5.8	6	6.4	6.6	6
LOC110101640	4	3.8	3.2	4.1	3.8	3.9	3.4	3.1	3.2
LOC110110234	5.2	4.8	4.9	4.6	4.7	4.7	4.8	5	5
LOC110094935	1.6	2.2	1.9	1.7	2	2.2	1.6	1.6	1.6
LOC110106757	1.7	1.3	1.5	1.9	1.7	1.6	1.6	1.8	2.2
LOC110102226	4.2	4.5	4.5	6.8	6.5	6.2	4.4	4.9	3.9
LOC110096022	1.5	1.9	0.8	1.1	0.7	1.2	1.4	1	1.2
LOC110098541	4.8	4.8	5	4.4	4.7	4.8	3.9	4	4.2
LOC110108922	2	1.4	1.1	1.9	1.2	1.5	1.5	1.3	1.9
LOC110113818	7	7	7.3	5.8	6.8	7.1	5.9	6.1	6.5
LOC110113422	4.3	4.2	4.2	3.8	4	3.8	4.4	4.4	4.4
LOC110109238	4.2	4.4	4.3	5	5.1	5	5.9	6	5.7
LOC110095453	3	2.8	2.6	3.2	2.9	3	2.7	2.6	3.4
LOC110095005	1.9	0.6	1.3	1.8	1.4	1.5	0.7	1	1.9
LOC110102572	10	10.1	10.1	10.2	10.5	10.5	10.2	10.2	10.4
LOC110112502	5.7	5.5	5.5	5.7	5.7	5.8	5.5	5.6	5.8
LOC110096197	3	2.7	3.1	3	2.7	2.5	2.8	2.7	3.3
LOC110102008	6.2	6.4	6.5	6.3	6.7	6.6	6.7	6.7	6.5
LOC110096089	3.3	4.4	4	3.4	3.3	3.2	4	4	4
LOC110091892	9.5	9.8	9.8	9	9.3	9.1	9.6	9.6	9.3
LOC110096410	3.3	2.1	2.2	3.7	3.3	3.5	2.6	2.3	4.2
LOC110096245	4.8	4.2	4.5	4.8	5.5	5.5	3.4	3.2	3.3
LOC110095704	1.7	1.2	1.7	2.5	1.6	1.6	1.7	1.8	2.5
LOC110115849	10.5	11.3	11.6	10.8	10.7	10.4	11.8	11.4	11.3
LOC110105065	4.2	3.8	3.9	4.4	4.3	4.2	4.1	3.9	4.8
LOC110099900	6.6	6.4	7.3	6.5	7.2	6.8	5.5	5.2	5
LOC110115830	3.6	3.3	3.4	3.8	3.6	3.6	3.4	3.2	4
LOC110104212	4	4.1	4.1	4.1	4.3	4.3	3.8	4.2	4.2
LOC110097743	8	8.1	8	8.6	8.8	8.8	8.2	8.3	8.1
LOC110095166	3.2	3.1	3	3.4	2.4	2.6	3.5	3.5	3.5
LOC110106032	3.8	4.2	3.8	3.6	3.7	3.5	3.9	4.1	3.9
LOC110115684	4.6	4.7	5	4.3	4.6	4.8	4.1	3.5	4
LOC110100164	8.4	8.3	8.8	9	9.9	9.7	7.9	8.4	7.8
LOC110098235	4.7	5.2	5	3.7	4.8	5	4.1	4.8	3.8
LOC110101205	3.9	2.6	3.2	4	3.1	3.5	3.1	3.4	4.2
LOC110096084	2.2	2.3	1.7	2.2	1.8	1.8	1.5	1.5	1.5
LOC110094192	8.8	8.9	9.1	9.5	9.8	9.7	9.2	9.4	8.8
LOC110098303	2.7	2.4	2.2	2.9	2.2	2.8	2.7	2.5	2.7
LOC110104074	4.4	4.2	4.2	5.3	4.5	4.7	4.9	4.9	5.5
LOC110107165	7.5	7.6	7.8	5.6	5.9	6	5.2	4.7	5.4
LOC110107225	3.7	4	3.7	3	3	2.8	3.2	3.3	3.4
LOC110104004	2	2	2	2.5	2.3	2.6	2	2.9	2.5
LOC110108528	4.9	5	4.9	4.8	5.1	5	5.1	5.1	5.1
LOC110096038	5.9	5.6	5.8	6.2	5.7	5.9	5.5	5.6	6.1
LOC110092529	3.7	3.5	3.2	3.1	3.2	2.9	2.8	3.3	2.8
LOC110106004	4.2	4.5	4	4.5	4.2	4.5	4.3	4.1	3.8
LOC110103588	4.5	4.8	4.8	3.3	4.3	4.5	4	3.6	3
LOC110103946	2.7	2.8	2.9	2.7	4.1	3.8	2.2	2.3	1.9
LOC110109326	5.7	5.4	5.5	5.3	6	5.9	5.5	5.5	5.6
LOC110102921	2.6	2.4	3.1	2.2	2.9	2.9	2.6	1.8	1.9
LOC110107384	2.3	2.1	1.9	2.3	2.1	2	2.3	2.2	2.4
LOC110092500	5.7	5.9	6	5.6	5.9	5.9	5.4	5.4	5.3
LOC110115121	2.5	2.8	1.7	3.2	2.2	2.6	2.7	2.1	2.2
LOC110106073	4.2	4.6	4.5	3.8	4.7	4.6	4.1	4	4
LOC110113278	2.6	2.3	2	1.2	1.3	1.2	3.1	2.1	2
LOC110113993	1.6	1.4	1.4	1.7	1.5	1.6	1.5	1.6	1.7
LOC110115082	11.2	11.1	11.1	10.8	10.7	10.7	11	11.1	10.9
LOC110098158	5.1	5	5	5.2	5.2	5.3	4.9	5.2	5.1
LOC110101024	4.3	3.8	4	4.8	3.9	3.8	4.1	3.8	4.8
LOC110095744	2.6	3.1	2.9	2.4	3.9	3.3	2.5	1.7	1.9
LOC110099762	3	3.6	3.1	1.9	2	2.4	3.3	3.4	3.3
LOC110101121	8.9	9.3	8.9	8.5	8.2	8.4	8.7	8.7	8.5
LOC110105190	3.5	2.9	3	4	3.5	3.7	3.1	2.9	3.7
LOC110095160	1.6	1.3	1.5	2	2.1	1.8	1.6	1.4	1.8
LOC110093852	1.7	0.5	0.7	2.4	1.6	1.8	0.9	0.8	2
LOC110107105	6.6	6.3	6.6	6.1	6.8	6.8	4.8	4.7	5.3
LOC110093244	2.2	3	3.1	1.9	3.3	3.7	1.7	1.7	1.9
LOC110102853	6.9	7.1	7.3	6.5	6.5	6.6	6.4	6.6	6.2
LOC110101838	8.4	8.3	8.4	7.9	7.8	7.9	7.9	8	7.9
LOC110115700	4.5	4.8	4.8	3.8	4.2	4.5	3.7	3.9	3.7
LOC110101787	1.1	0.9	0.6	2.4	1.2	1.9	0.9	0.9	1.4
LOC110096927	4.4	4.8	4.9	3.6	4	4.2	4	3.7	4.1
LOC110100709	2.5	2.1	1.8	1.9	1.5	1.4	2.2	2.5	2.6
LOC110093409	4	3.9	4	4.1	4.4	4.2	4.2	4.2	4.2
LOC110113767	8.5	8.5	7.9	8.9	8.3	8.7	7.8	7.7	7.2
LOC110113119	7	7.7	7.3	6.5	6.9	7	7.9	7.4	7.1
LOC110097550	5.5	4.5	4.7	5.8	5.3	5.5	4.8	4.9	5.8
LOC110096069	8	8.1	8.3	7.4	8.7	8.6	7.7	7.8	8
LOC110096009	4.4	4.2	4.5	4.8	4.8	4.8	4.5	4.9	4.5
LOC110104864	6.4	6.6	6.7	6.3	7	6.9	6.6	7	6.4
LOC110095522	6.2	5.9	6.3	6	6.3	6.1	6.4	6.4	6.8
LOC110115868	3.8	3.8	3.9	3.3	3.4	3.5	3.7	3.9	3.7
LOC110097534	4.9	4.5	4.2	5.3	4.6	4.8	4.4	4.4	4.6
LOC110102427	5	3.7	4.2	5.2	4.8	4.9	4.2	4.3	4.6
LOC110108474	5.5	5.7	5.7	5.7	5.9	5.7	5.4	5.3	5.3
LOC110102022	5.9	6.1	6	5.8	5.7	5.7	6.1	6.1	5.8
LOC110094829	4.3	4.5	4.5	4.4	4.2	4	4.6	4.7	4.4
LOC110095030	5.2	5.4	5.2	4.7	5.2	5.4	5.3	5.2	4.8
LOC110112326	4.1	3.8	3.9	4.4	4.1	3.9	4	4.1	4.2
LOC110098639	1.2	1.2	1.2	1.5	1.3	1.3	1.5	1.1	1.8
LOC110096368	2.9	3	3.1	3.7	3.5	3.4	3.4	3.2	3.4
LOC110113241	4.6	4.6	4.6	4.3	4.2	4.4	4.4	4.6	4.6
LOC110108295	4.8	5	5	4.5	4.3	4.4	4.8	4.9	4.9
LOC110096985	6	6	6.3	5	5.1	5.2	4.8	4.4	4.6
LOC110093318	3.6	3.7	4	4.2	5.5	5	3.8	3.7	2.8
LOC110096730	5.7	5.7	5.5	4.4	4.5	4.5	6	6	6.4
LOC110094285	4.9	5.3	5.3	4.6	4.8	4.9	5.1	5	5
LOC110105983	3.7	3.2	3.8	3.6	4.2	4.2	2.2	2.7	2.3
LOC110115352	3.3	2.7	3.1	3.5	3.2	3.3	3.1	3.1	3.5
LOC110099083	3.9	4.2	4.2	3.7	3.4	3.3	4.3	4.3	4.1
LOC110100813	5	5	4.7	4.3	3.5	3.7	5.2	5.1	5.4
LOC110093939	3.2	3	3.2	3	3	3.1	3.1	2.9	3.4
LOC110092242	2.5	2.7	2	2.9	2.6	2.8	2.6	2.8	3.6
LOC110101370	5.2	5.3	5.8	4.4	4.8	4.6	4.5	4.8	4.4
LOC110109693	6.3	6.3	6.6	5.8	6	6.1	5.3	5.1	5.6
LOC110110275	1.3	1.5	1	1.6	1.8	2.1	1.8	1.3	1.5
LOC110110380	4.2	4.4	4.2	4.2	4	4	4.4	4.3	4.4
LOC110115451	4	3.7	3.5	3.7	3.4	3.5	2.6	2.6	2.9
LOC110104194	2.8	2.4	2.6	2.9	2.6	2.8	2.4	2.4	3
LOC110098100	4.7	4.8	5.1	5.3	5.7	5.6	4.4	4.3	4.5
LOC110102550	6	6.2	6.2	5.1	5.4	5.6	4.9	5	5
LOC110105741	1.5	1.5	0.7	1.3	0.9	1.3	1.3	1.1	1.2
LOC110095141	1.7	1.8	1.7	1.7	1.5	1.7	1.9	1.8	2.1
LOC110116282	4.6	4.7	4.7	4.2	4.4	4.4	4.1	4.2	4.3
LOC110112696	5	4.7	4.9	6.7	7.3	7.2	6.6	6.6	7.2
LOC110109242	3.9	3.5	3.7	3.1	3.2	3.5	3.8	3	3.6
LOC110103731	7.1	7.5	7.4	7.1	6.9	7.2	7.6	7.7	7.2
LOC110114697	5	4.5	5.1	5	5.1	5	5	4.6	4.7
LOC110105980	3.8	4.1	4.4	3.9	4.4	4.3	3.7	3.1	3.6
LOC110096697	7.5	8.1	8	7.7	8.3	8.1	7.4	7.4	7.1
LOC110095545	1.6	1.4	1.5	1.9	1.6	1.7	1	1.1	1.7
LOC110106753	3.8	3.6	3.6	4.2	3.8	3.9	3.9	3.7	4.1
LOC110114411	4.2	3.6	3.8	4.6	4.1	4.3	3.7	4.1	4.8
LOC110093948	2.6	0.5	1.5	3.1	2.4	2.2	1.8	1.4	3.1
LOC110108992	1.7	1.1	0.6	1.6	1.8	2.2	1.2	1.4	1
LOC110108642	4.5	4.1	4.5	4.4	3.6	4.3	3.9	4	4.1
LOC110106874	2.9	2.7	2.9	2.4	2.9	2.7	2.5	2.7	2.5
LOC110096326	5	5.3	5.1	3.7	3.9	3.9	3.4	3.6	3.2
LOC110115161	7	6.5	6.5	7.7	5.8	5.9	6.5	6.4	7
LOC110103957	4.4	4.2	4.2	5	4.6	4.7	4.4	4.5	5
LOC110101007	3.3	3.1	3.2	3.8	3.3	3.3	3	3	3.7
LOC110111674	3.7	4.3	4.2	3.7	3.9	3.9	3.8	3.8	3.8
LOC110115848	5	5.3	5.3	4.6	4.8	5	5.2	5.4	5.1
LOC110108959	5.1	4.8	4.7	4.1	4.2	3.7	4.9	5	4.8
LOC110101877	7.8	7.9	7.8	7.6	7.7	7.8	8	8	7.8
LOC110092717	7	7.2	7.1	6.7	6.7	6.7	6.9	7.1	6.7
LOC110099583	6.4	6.9	6.6	6.4	6.7	6.7	6.8	6.6	6.3
LOC110109187	6.6	6.5	6.5	6	6	6.1	6.5	6.6	6.9
LOC110095493	1.5	1.3	1.5	2	1.6	1.6	1.3	1.5	1.5
LOC110114669	4.3	4.8	4.6	4.3	4.4	4.5	4.7	5	4.4
LOC110112052	6.8	7.2	7.1	6.4	6.5	6.3	6.9	6.9	6.6
LOC110093240	4.2	4.3	4.4	3.8	4.1	4.1	3.8	4.1	4.5
LOC110105416	6.2	6.1	6	5.9	6.2	6.1	6	6.3	6.3
LOC110101821	4.1	4.4	4.6	3.4	3.5	3.7	3.2	3.4	3.3
LOC110113258	6.5	6.4	6.4	6.2	6.1	6.1	6.3	6.4	6.3
LOC110102612	5.1	5.3	4.6	4.2	3.6	3.3	4.6	4.8	4.4
LOC110107409	1.3	1.2	1.4	1.7	1.7	1.3	1.7	1.6	2
LOC110115528	2.7	2.5	2.6	3.2	2.7	2.9	2.4	2.6	2.9
LOC110095994	1.2	1	0.7	1.6	2.1	1.5	1.1	1.4	2.6
LOC110095173	3.5	3.6	3.6	3.7	3.4	3.1	3.7	3.7	3.4
LOC110096452	2.8	2.7	2.5	2.7	2.5	2.7	2.5	2.4	2.8
LOC110115876	5.7	6	5.6	5.6	5.5	5.6	5.8	6	5.6
LOC114578360	9.9	10.8	10.5	9.7	9.9	10	10.4	10.4	9.9
LOC110113214	6.6	7.2	6.7	6.6	7.3	7.2	7	7	7.1
LOC110114929	2.8	2.5	2.3	2.1	2.2	2.2	2.3	2.5	2.3
LOC110109147	4.9	5.1	5.3	4.1	5.2	5.2	5.1	4.8	5.3
LOC110113715	6.1	6.2	6.1	5.5	5.9	5.9	5.7	5.9	5.6
LOC110109778	4.7	5.4	5	4.7	5.3	5.3	5.1	5.2	4.8
LOC110108560	6.6	7	6.9	6.5	6.8	6.8	6.8	6.8	6.5
LOC110101187	3.1	1.7	2.3	3.1	3.2	2.8	2.5	2.9	3.4
LOC110102976	7.6	8.1	8	7.4	7.7	7.7	8	7.7	7.5
LOC110109119	4.5	5	5.1	5.6	5.2	5.2	5.3	5.2	5
LOC110116619	6.2	6	5.8	6	6.4	6.4	6.6	6.3	6.9
LOC110103455	3.8	3.9	3.9	3.8	4.1	4	3.7	3.5	3.8
LOC110102095	5.4	5.6	5.5	6	6.5	6.3	6.2	6.5	6
LOC110102037	4	4.3	4.4	4	4	4.1	4.2	4.4	4.2
LOC110111175	4.4	3.8	4	4.5	4.2	4.5	4	4.1	4.7
LOC110092349	4.7	4.9	4.6	4.8	4.9	4.8	4.9	4.9	5.2
LOC110112368	3.9	3.8	3.8	4.1	2.7	3.3	3.4	3.7	3.5
LOC110095244	5.3	5.8	5.8	6	6.9	6.9	5.3	5.3	4.4
LOC110110032	6.4	6.7	6.6	6.3	6.6	6.5	6.8	6.5	6.4
LOC110113682	3.8	4.2	3.8	3.7	3.4	3.6	3.6	3.9	3.9
LOC110104806	9.5	9.4	9.4	9	9.3	9.3	9.4	9.7	9.6
LOC110095627	2.7	2.6	2.5	5.5	3.4	3.2	3.7	3.9	4
LOC110101854	5	5.3	5.1	4.6	4.5	4.9	5	5.1	4.8
LOC110105958	7.5	8.2	8.3	7.9	7.9	8.3	7.5	7.1	7.3
LOC110095589	3.5	3.8	3.6	3.3	3	3.1	3.2	2.6	2.6
LOC110100140	4.8	4	4.1	5.1	4.9	5.1	4.4	4.7	4.7
LOC110096190	2.7	1.5	2.2	2.7	2.6	2.6	2.6	2.9	2.9
LOC110111430	5	5	5.2	5.1	5.7	5.5	4.4	4.7	4.6
LOC110099542	5.8	5.6	5.9	4.9	6	6	5.1	5	5.9
LOC110097482	4.4	4.4	4	4.1	3.9	4.2	3.9	4.2	4.1
LOC110094974	6.2	6.6	6.4	5.9	6.2	6.3	6.3	6.3	6
LOC110110757	1.8	2.2	2.1	2.2	2.7	2.4	2.4	2.8	2.8
LOC110105016	6.9	7.5	7.4	7.2	6.8	6.8	7	6.8	6.6
LOC110099299	4.2	3.8	3.8	4.2	4	4.1	3.4	3.6	4
LOC110105301	5.5	5.4	5.3	5	5	5	4.7	5.3	5
LOC110110386	4.6	4.2	4.4	4.6	4.8	4.7	4.1	3.9	4.7
LOC110101569	6.2	6.6	6.3	6.3	6.6	6.6	6.4	6.4	6.2
LOC110112737	3.8	4.6	4.4	4.3	4.9	4.8	4.1	4	3.8
LOC110113408	3.7	3.9	3.8	3.4	3.5	3.5	3.8	3.7	3.5
LOC110096267	1.6	0.9	1.3	2.4	2.6	2.4	2.8	2.7	3.1
LOC110104684	1.2	0.9	0.7	1.2	1.5	1.1	1.4	2.2	1.8
LOC110106729	3.5	3	3.2	4.2	3.4	3.6	3.2	3.2	3.4
LOC110098134	3.5	3.5	3.1	3.3	3.2	3.3	2.6	2.6	3.1
LOC110115716	3.8	3.6	3.8	4.2	3.9	3.8	3.9	3.7	4.3
LOC110101836	6.3	6.5	6.2	5.6	5.4	5.5	5.7	6.1	6.2
LOC110114428	3.5	3.4	3.4	3.2	3.5	3.3	3.5	3.5	3.4
LOC110100777	5.1	5.2	5.2	4.8	5.3	5.1	4.1	4.1	4.2
LOC110098300	2.2	1.9	1.5	2.3	1.9	2.1	1.9	1.7	2
LOC110100741	5.3	5.5	5.6	4.9	5.4	5.1	5.6	5.6	5.7
LOC110093900	3.6	3.4	2.9	3.5	3.4	3.4	3.2	3.4	3.5
LOC110110353	8.5	8.5	7.9	8	9	8.9	8	8.4	7.8
LOC110101715	5.6	5.7	5.6	5.2	5.5	5.4	5.7	5.8	5.6
LOC110104601	3.2	2.4	1.9	3.1	2	3	2	2.2	1.9
LOC110094200	2.3	2.4	2.3	2	2.5	2.4	2.2	1.7	2
LOC110098683	6.1	6.1	6.1	5.5	5.3	5.3	6.3	6.1	5.9
LOC110113012	6.6	6.6	6.8	6.4	6.4	6.4	6.2	6.3	6
LOC110092005	2.4	2.5	2.4	2.8	2.4	2.2	2.4	2.5	2.4
LOC110095452	6.4	6.1	6.2	6.5	6	6.1	6.2	6.2	6.4
LOC110102740	4.9	5.5	5.4	5.8	6.7	6	4.5	4.3	3.8
LOC110109285	5.8	5.6	5.5	6.1	5.6	5.6	5.8	5.8	6.1
LOC110108970	4.8	4.6	4.5	5.6	5.4	5.6	5	5	5
LOC110096632	5.3	5.4	5.3	5.2	5	5.2	5.6	5.6	5.3
LOC110092018	1.6	0.7	1.3	1.9	1.2	1.3	1.3	1.5	1.4
LOC110101432	5.6	6.3	4.2	4.3	3.4	5.2	5.3	5.2	3.9
LOC110101328	6.9	7.4	7.6	7.5	8.6	8.2	6.9	7.2	6.2
LOC110106453	8.7	9	9.2	8.3	8.9	8.8	8.4	8.5	8.1
LOC110112164	1.7	1.5	1.6	1.6	1.7	1.6	2	1.9	2.2
LOC110112669	4.4	4.2	4.2	4.6	4.2	4.2	4.2	4.1	4.6
LOC110110602	4.8	4.8	5	4	4.8	4.9	3.5	2.8	3.2
LOC110115275	3.7	4.2	3.9	3.4	3.7	3.6	4.3	4	4.1
LOC110104954	3	2.4	2.6	2.6	2	2.7	3.2	3.3	2.9
LOC110096544	2.6	2.7	2.4	2.7	2.7	2.7	2.2	2.5	2.9
LOC110105001	2.3	2.1	2.1	3	2.5	2.6	2.2	2.5	2.8
LOC110093282	3.7	2.7	2.9	4.1	3.2	3.6	2.8	3.2	3.7
LOC110105273	3.7	3.3	3.4	3.8	3.5	3.7	3.4	3.5	4
LOC110105215	5.1	5	4.7	4.8	5	5.1	4.9	4.7	4.7
LOC110096361	3.7	3.3	3.5	3.5	3.3	3.2	3.1	3.1	3.3
LOC110100053	5.6	5.4	5	4.8	4.8	5	5	5.2	5.3
LOC110097861	2.9	2.4	2.1	1.7	1.5	1.6	2.1	1.5	1.7
LOC110105647	8.3	8.2	8.3	8.2	8.5	8.5	8	8.1	8.2
LOC110113402	3.5	3.7	4	3.6	3.8	4	2.9	3.7	2.9
LOC110094608	4.3	4.9	4.7	4.1	4	4	4.5	4.4	4.4
LOC110092053	7.2	7.5	7.3	7.5	7.3	7.3	7.5	7.6	7.3
LOC110091829	5.9	5.4	5.5	6.1	5.3	5.4	5.7	5.8	6
LOC110116548	6.6	6.9	7.1	6.9	6.9	6.8	7.2	7.5	6.9
LOC110113303	4.3	4.6	4.8	3.8	3.7	4	5	4.6	4.1
LOC110114410	7.7	7.6	7.6	7.1	7.1	7.2	7.6	7.7	7.5
LOC110095716	3.8	3.9	3.7	3.9	3.9	3.9	3.9	3.9	4.1
LOC110107510	2.7	2.6	2.4	3.4	3	3.3	2.7	2.8	3
LOC110095436	2.5	2.7	2.4	2.6	2.6	2.7	3.1	3	2.9
LOC110096602	5.7	5.6	5.6	5.5	5.7	5.6	5.8	5.9	5.9
LOC110112703	4.4	3.4	3.7	4.5	3.9	4.1	3.8	3.9	4
LOC110116512	3	2.9	3	2.2	2.5	2.9	2.4	2.4	2.8
LOC110098491	6.3	6.8	6.7	6.3	6.4	6.5	6.7	6.7	6.3
LOC110093585	4.7	5	4.9	4.4	4.4	4.6	4.3	4.1	4.4
LOC110104722	8	7.9	8	8	7.8	8.1	7.8	7.8	7.8
LOC114579312	5.2	5.6	5.4	5.5	5.3	5.5	5.9	5.5	5.3
LOC110101494	2.3	2	1.9	2.9	2.8	2.8	2.3	2.3	3
LOC110091855	2.8	2.8	2.6	3.5	4.2	4.3	1.8	2	2
LOC110105422	3.4	3.1	2.8	3.2	2.8	3.3	2.8	2.9	2.7
LOC110104619	3.6	3.4	3.5	4	4.2	4.2	3.1	3.1	3.4
LOC110099615	6.6	6.3	6.5	7	7.4	7.3	6.2	6.3	6.2
LOC110108533	4	3.8	3.4	4	3.8	4.1	2.9	3.1	3.4
LOC110092511	6.1	6.2	6.1	5.6	5.8	5.7	5.9	5.9	5.8
LOC110112682	4.1	4.5	4.3	4.4	3.9	4.1	4	3.9	4.2
LOC110107364	2.8	2.7	2.5	2.7	2.1	2.1	2.5	2.6	2.5
LOC110104960	5.3	5.5	5.5	5.4	5.5	5.5	5.6	5.7	5.4
LOC110098738	2.7	3	3.1	2.4	2.7	3	2	2	2
LOC110109851	5.3	5.2	5.1	5.4	5	5.1	5.3	5.1	5.5
LOC110114016	5	4.9	4.9	5.3	5.1	5.2	5	5.1	5.3
LOC110114351	4	4.2	4.2	4.3	4.3	4.4	4.2	4.3	3.9
LOC110114552	6.3	6.5	6.5	6.4	7	6.8	5.8	5.9	5.8
LOC110116675	3.3	3.3	2.9	3.7	3.5	3.5	3.6	3.2	3.3
LOC110104985	4.4	5	5	5.8	5.3	4.9	5.9	6.2	5
LOC110093165	3.2	3.1	2.9	3.6	3.1	3.3	2.9	3	3.3
LOC110107721	7.6	7.7	7.6	6.7	7.3	7.3	7.2	7.5	7.3
LOC110100285	5.1	5.1	5	5.6	4.6	5	5.1	5.1	5.4
LOC110093749	5.7	5.8	5.7	5.5	5.4	5.4	5.7	5.5	5.5
LOC110111908	3.8	3.6	3.6	3.9	3.5	3.8	3.6	3.6	4.1
LOC110107823	3.1	2.5	2.6	3.6	3.1	3.4	2.9	2.7	3.1
LOC110110166	4.1	4.1	3.8	3.5	3.3	3.1	3.6	4.1	3.2
LOC110096483	3	3.1	1.6	3.7	1.8	2.8	2.3	2.2	1.5
LOC110103709	5.9	5.8	5.8	5.7	5.5	5.6	5.5	5.7	5.4
LOC110096052	4	3.5	4.1	2.9	3.2	3.6	4.6	3.9	4
LOC110095903	2.6	2.3	2.3	2.9	2.6	2.7	2.4	2.4	3.1
LOC110111724	2.1	2.2	1.8	1.6	1.3	1.2	1.4	1.3	1.6
LOC110111426	7.5	8	8.2	8.4	9	8.8	7.4	7.6	7.1
LOC110103889	3	2.6	2.7	3.1	3.2	2.8	2.9	2.9	3.5
LOC110103004	2.4	2.5	2.2	2.4	2.2	2.2	2.1	2.2	2.4
LOC110102523	2.2	2.1	2.1	2.7	2.2	2.7	2	2.1	2.5
LOC110116631	2.8	2.7	2.7	3.1	2.8	3.1	2.5	2.6	3
LOC110095469	4.1	4.6	4.2	4.8	4.8	4.5	4.9	5	3.9
LOC110113210	5.2	5.3	5.2	5.1	4.9	4.9	5.6	5.7	6.2
LOC110096027	1.5	0.9	0.9	2.4	1.8	1.6	1.2	1.3	2.1
LOC110114596	1.1	1.4	1.5	2.1	1.9	1.7	1.6	1.7	1.5
LOC110102901	1.7	0.9	1.2	2.5	2.1	1.8	1.4	1.6	2
LOC110104408	3.4	2.8	2.7	3.3	3.1	3.1	3.2	3.2	3.5
LOC110101115	4.1	4.2	4.7	4.7	4.9	4.9	3.7	3.7	3.8
LOC110105026	2.9	3	3.1	2.9	2.2	2.7	2.5	2.2	2.1
LOC110099622	4.9	5.2	5.3	4.7	4.9	5.2	5	4.7	4.7
LOC110097960	2.2	2	1.7	1.8	2	1.8	1.5	1.1	1.3
LOC110095126	5.8	5.9	6.1	6.2	6.3	6.2	6.5	6.5	6.1
LOC110104316	5.3	5.2	5.3	4.9	5.1	5.1	5.3	5.2	5.3
LOC110093570	4.6	5	4.9	4.6	4.7	4.7	4.8	4.7	4.5
LOC110105409	3.2	3.2	3.6	3.4	3.6	3.4	3	3.1	3.5
LOC110096991	6.2	6.1	6.7	6	7.6	7.3	5.2	4.6	4.8
LOC110101727	5.1	5.3	5.2	5	5	5.2	5.4	5.3	5.3
LOC110097673	4.5	4.6	4.9	4.4	4.9	4.5	4.3	4.2	4.1
LOC110100768	3.5	2.9	3.2	3.8	3.3	3.4	3.2	3.3	3.8
LOC110095661	2.9	2.8	2.2	3.1	2.2	2.3	2.2	1.8	1.2
LOC110100932	3.1	2.7	2.5	1.2	1.7	0.5	3.4	3.7	4.1
LOC110093633	2.4	2.1	2.2	2	2.2	2.2	2	2	2.3
LOC110116529	3.8	4	4	4.5	3.8	3.5	4.1	4.7	3.9
LOC110101983	2.7	3	2.9	2.2	2.4	2.2	2.7	2.7	3
LOC110102344	3	3.5	3.2	2.6	2.7	2.7	2.6	3.1	2.7
LOC110109695	3.8	3.5	3.6	3.7	3.8	3.7	3.7	3.7	4.1
LOC110112556	5.6	5.4	5.8	5.8	6.4	6.1	5.3	5.2	5.5
LOC110106229	2.8	2.7	2.4	2.6	2.6	3	2.4	2.3	2.9
LOC110111545	2.9	2.2	2.4	3.3	2.9	3.1	2.2	2.3	2.9
LOC110100722	2.6	2.5	2.9	2.9	2.7	2.9	2.5	2.4	2.9
LOC110103366	4	4.1	4.5	4.1	3.9	3.8	4	3.9	4.2
LOC110109038	4.8	4.7	4.9	4.5	5	4.8	5.1	4.8	4.9
LOC110099582	4.6	5	4.6	4.3	4.2	4.3	4.5	4.5	4.3
LOC110102064	2.9	3.5	3.3	2.7	2.6	2.6	3.3	3	3.2
LOC110110745	4.1	4	3.8	2.9	3.5	3.5	3.5	4.2	3.1
LOC110096726	6.4	6.8	6.4	7.8	7.8	8.1	7	6.6	6
LOC110105145	2.9	3.2	3.1	3.5	3	3.4	3.4	3.4	3.3
LOC110109077	3.5	3.1	3.2	3.9	3.6	3.8	3.2	3.3	3.7
LOC110111166	1.6	1.5	1.3	1.6	1.5	1.8	1.3	1.4	1.7
LOC110099757	4.8	4.6	4.8	4.7	4.4	4.4	4	4	4.3
LOC110116712	3.9	3.6	3.3	3.9	3.5	3.7	3.6	3.7	4.4
LOC110101554	3	3.3	3.3	2	2.4	2.5	2.7	2.7	2.6
LOC110096015	3.4	3.2	3.2	3.6	4.1	4	3.6	3.8	3.5
LOC110114049	1.8	1.4	1.1	2.3	1.6	1.6	1.5	1.7	1.7
LOC110107851	5.1	5.3	5.1	4.7	4.9	5	5.2	5.2	5.2
LOC110110565	2.4	1.9	1.6	3.2	1.5	1.8	2.6	2.1	2.7
LOC110112566	2.8	3.4	2.7	2.5	2.4	2.3	2.7	3	2.8
LOC110116679	5.9	6.2	5.9	5.2	5.4	5.4	5.8	5.8	5.6
LOC110111479	2.5	2.2	2.3	2.9	2.5	2.5	2	2	2.9
LOC110108337	2.3	2.2	2.1	2.7	2.5	2.2	2	2.1	2.5
LOC110109869	1.9	1	1.7	2.4	1.5	2.3	2.1	2	2.3
LOC110102596	3.1	3.4	3.6	3.4	2.7	3	3.1	3.1	2.7
LOC110096626	5.6	5.6	5.8	5.2	5.4	5.6	5.7	5.7	5.6
LOC110105597	3.3	3	3.3	2.6	3	3	3	3	3.3
LOC110093342	5	4.8	4.8	5.3	5.2	5.3	4.7	4.8	5.1
LOC110102639	3.8	3.6	3.3	3.5	3.3	3.5	3.7	3.4	3.8
LOC110111498	6.9	7	6.9	6.9	6.9	7.1	6.9	6.9	6.5
LOC110092603	3.7	3.3	3.6	4	3.7	3.6	3.9	3.8	4
LOC110116533	5	5.4	5.1	4.4	5.2	4.9	5.7	5.3	4.7
LOC110102620	3.3	3.5	3.3	4	3.8	3.8	4	3.7	4.1
LOC110102329	6.4	6.7	6.4	6.4	6.8	6.5	7.3	7.1	7
LOC110097246	5.5	6	5.8	5.3	4.9	5	6.1	5.9	5.5
LOC110109973	4.1	3.5	3.7	4.1	4.3	4.7	3.7	3.7	3.9
LOC110102821	2.1	2.2	1.5	2.6	1.2	2	1.4	1.6	1.3
LOC110111923	3.1	2.1	2.9	2.7	3.4	3.5	4	3.4	4
LOC110111707	2.4	2	2.2	2.7	2.5	2.5	1.9	1.9	2.5
LOC110111330	1.7	1.4	1.3	1.8	1.5	1.4	1.5	1.6	1.2
LOC110106632	4.5	4.7	4.9	3.9	4	4	4.5	4.7	4.6
LOC110116461	2.9	2.7	2.6	3	3.1	3.1	2.1	2.3	2.3
LOC110114121	8.8	9.1	7.5	5.2	7.6	7.6	8.5	8.7	8.5
LOC110110511	3.9	3.7	3.6	3.6	3.1	3.8	3.3	3.3	3.4
LOC110096180	4.8	4.9	4.9	4.7	4.5	4.7	4.5	4.3	4.6
LOC110104335	2.1	1.5	1.7	2.5	2	1.9	2.2	2.4	2.7
LOC110111485	2.8	3	3.2	2.7	2	2.3	3.5	3.4	3
LOC110110871	3.7	3.5	3.3	3.7	2.9	3.3	3.5	3.3	3.4
LOC110096843	2.3	1.6	1.6	2.4	2.1	2.2	1.8	2.3	2.9
LOC110105757	3.5	3.2	3.4	2.7	3.2	3.7	2.5	2.4	2.4
LOC110104859	5	5.1	4.9	6.3	6	6.4	6.6	6.8	6.3
LOC110099036	6.4	6.7	6.7	6.5	7.1	7	6.7	6.6	6.5
LOC110100049	2.5	2.2	2.3	2.1	2.2	2.4	2.2	2.3	2.6
LOC110097322	3.1	3.5	3.4	2.7	2.8	2.9	3.1	2.8	2.8
LOC110107501	2.9	2.1	2.1	2.9	2.8	2.9	2.4	2.6	2.9
LOC110103237	7.1	7.3	7.3	6.9	7.1	7	7.7	7.7	7.5
LOC110103078	1.7	2	1.2	1.4	1.5	1.7	1.6	1.4	1.2
LOC110110053	5.5	5.5	5.4	5.8	5.9	5.9	5.7	5.7	5.8
LOC110114108	4.7	4.6	4.6	5	4.9	5	5.1	5.2	5
LOC110102977	4.4	4.1	3.9	4.3	3.9	3.9	4.2	4.3	4.7
LOC110101009	7.1	7.1	7.3	6.4	6.9	6.7	7.5	7.6	7.3
LOC110105073	2.2	1.8	2	2.8	3.9	2.8	1.2	1.5	1
LOC110103406	2.9	2.9	2.8	4.1	3.2	3.4	3.2	3.2	2.7
LOC110116165	6.3	6.1	6.3	6.3	6.6	6.5	6	6	6.3
LOC110104021	4.5	4.2	4.2	4.5	4.5	4.6	3.8	3.9	4.5
LOC110102404	5.2	5.6	5.2	5	4.8	5	5.4	5.4	5.3
LOC110102584	3.5	3.2	3.3	3.8	3.4	3.7	3.4	3.5	3.8
LOC110104972	5.5	5.5	5.6	4.8	5.2	5.1	5.3	5	4.9
LOC110111792	1.5	1.3	1.5	1.7	1.8	1.5	1.7	1.3	1.9
LOC110115331	2.1	1.7	1.4	2	1.9	1.9	1.9	2.2	2.6
LOC110109793	3.5	3.2	2.8	3	3.3	2.4	4.1	3.6	3.3
LOC110100772	6.5	6.6	6.7	6.1	7	6.9	5.4	5.2	5.7
LOC110104691	3.4	3.4	3.3	3.3	4	3.9	3.7	3.5	4.1
LOC110107803	4.2	4.5	4.7	4.4	5.4	5.4	3.7	3.9	3.4
LOC110113575	7.8	7.8	8	7.9	8.2	8.2	6.6	6.3	6.4
LOC110106650	2.7	2.4	2.4	3.1	2.5	2.8	2.5	2.5	2.7
LOC110105336	3.4	3.1	3	3.4	3.4	3.6	3.3	3.3	3.6
LOC110108096	8.7	8.8	8.9	8.6	9	9	8.8	8.7	8.6
LOC110107431	4.8	5.4	5.3	5.1	5.4	5.1	5.2	5	4.8
LOC110099662	7.9	7.8	7.7	7.6	7.6	7.9	6.8	7	6.9
LOC110098624	6.1	5.9	6	5.6	6	5.9	6	6.1	6
LOC110116309	2.9	1.9	2	3.4	3.1	2.8	2	2.4	3.7
LOC110106132	2.9	2.4	2.1	2.5	2.8	2.9	2.2	2.7	2.7
LOC110110608	7.2	7.6	7.9	7.2	7.7	7.5	7.2	6.9	6.7
LOC110109810	4.4	4.1	4.2	4.9	4	4.1	4.5	4.6	4.7
LOC110099691	3.4	3.4	3.9	4.1	4.5	4.1	3.5	3.9	3.7
LOC110114865	7	6.8	6.9	8.9	8.5	8.4	7.7	7.5	7.1
LOC110101660	4	4	3.8	3.6	3.7	3.8	3.3	3.1	3.1
LOC110098869	8.9	9.1	9	8.7	9.2	9.2	9.1	9.1	9
LOC110115726	4.5	4.7	4.3	4	4.1	4	4.6	4.7	4.5
LOC110102719	6.8	6.8	7.2	5.5	6.3	6.3	5.6	5.5	5.6
LOC110097810	6	5.9	5.6	5.7	5.4	5.5	5.4	5.2	5
LOC110093666	1.6	1.5	2	3	2.7	2.7	2.9	2.7	2.6
LOC110100228	7.3	7.5	8	7.6	8.4	8	7.2	7.5	7.4
LOC110106462	4.8	5.1	5.1	4.5	4.5	4.7	4.9	4.8	4.7
LOC110098093	4.1	4.4	4.1	3.8	4.3	4.1	4.1	4.1	4.4
LOC110096925	5.7	6.1	6	5.4	5.7	5.8	6.1	6	5.7
LOC110103475	4.1	4	4	4.8	4.5	4.7	4.3	4.2	4.6
LOC110102172	1.6	1.7	1.5	1.9	1.3	1.2	1.7	1.5	1.7
LOC110095829	1.9	1.4	1.3	2.1	1.6	1.7	1.5	1.5	1.8
LOC110103007	6.9	6.9	6.8	6	6.4	6.5	6.3	6.4	6.8
LOC114579961	1	1.4	1.1	1.8	1.6	0.9	1.2	0.8	1.7
LOC110103733	3.9	3.7	4.2	4.2	4	4.2	3.5	3.1	3.6
LOC110092198	4	4.4	4.1	4.5	4.7	4.6	4.6	4.7	4.4
LOC110107479	4.1	4	4	4.1	3.8	3.7	4	4.2	4
LOC110105817	6.5	6.4	6.5	6.3	6.4	6.5	6.6	6.8	6.7
LOC110093408	3.3	3.5	3.5	3.7	2.7	2.6	4	3.7	3.8
LOC110104598	4.4	4.6	4.9	3.2	4.3	4.1	4.5	4	3.8
LOC110109678	5.3	5.9	5.5	5.1	5.7	5.8	5.5	5.7	5.2
LOC110106863	2.4	2	1.9	2.6	2.3	2.1	3.1	2.9	3
LOC110109933	3.3	4.1	4.3	1.9	2.3	2.2	1.1	1	1.1
LOC110111676	11.1	11.2	11.2	10.7	11.2	11.1	11.1	11.1	11.1
LOC114578826	5.4	6	5.6	5	5.1	4.8	5.4	4.9	4.3
LOC110101235	4	4.1	3.9	3.7	3.6	4.1	3.6	3.6	3.4
LOC110101364	2.1	2.3	1.8	2.8	1.9	2.1	2.2	2.2	2
LOC110092447	4.9	3.3	3.8	4.3	3.9	4	3.8	4.1	4.6
LOC110106281	2.2	1.9	1.9	2.1	2.1	2.3	1.7	1.9	2.2
LOC110106169	4.4	4.5	4.3	4	4.2	4.3	4.6	4.6	4.2
LOC110095318	4	3.8	3.7	4.6	4	4.1	4.2	4.6	4.5
LOC110098164	3	3.2	2.5	4.2	2.5	2.4	3.3	3.5	3.3
LOC110097771	3.4	2.8	3.1	3.6	3.3	3.4	3.4	3.5	3.6
LOC110106421	1.8	2.2	1.6	0.7	1.1	1.6	1	1.3	1.3
LOC110110616	5.3	5.5	5.5	5.1	5.1	5.2	5.3	5.4	5.1
LOC110106321	8.6	8.3	8.9	7.3	8.7	8.7	8.1	8.3	9
LOC110095696	2.9	3.1	3.2	2.9	2.9	3.1	2.7	2.9	2.8
LOC110092280	3.3	3.2	2.5	3.1	2.4	2.8	2.8	2.4	2.6
LOC110114502	6.2	6.2	6.2	6.3	6.6	6.6	6.3	6.2	6.2
LOC110092727	4.8	5.1	4.9	4.5	4.7	4.5	5	4.9	5.1
LOC110111527	3.5	3.5	3.5	3.2	3.2	3.4	3.4	3.6	3.6
LOC110099181	3.3	3.1	3	3.9	3.6	3.6	3.1	3.1	3.7
LOC110116385	4.2	3.9	3.8	4.6	4.3	4.4	3.8	4.1	4.3
LOC110116096	4.3	4.8	5.1	4.4	4.7	4.9	5.1	5.1	4.5
LOC110104084	4.8	4.7	4.7	5.3	4.8	5	4.7	4.7	4.8
LOC110099870	5.6	5.7	5.5	5.9	5.8	5.8	5.7	5.9	5.6
LOC110103969	4.4	4	3.8	4.3	4.1	4.1	4.1	4	4.3
LOC110099782	3.4	3.7	3.9	3.1	3.3	3.3	3.2	2.9	2.9
LOC110099754	5.5	5.7	5.8	5	5.9	5.9	4.6	4.3	4.5
LOC110109746	6.6	6.7	6.5	6.2	6.4	6.5	6.5	6.4	6.4
LOC110098806	4.3	4.8	3.3	3.6	2.2	2.8	3.7	3	2.2
LOC110101337	2	1.8	2	2.5	2.3	2.6	1.9	2.1	2.1
LOC110109622	3.6	3.4	3.2	3.7	4.2	4.3	2.8	2.9	3
LOC110106347	6	5.6	5.3	5.3	4.9	5.1	5.2	5.3	5.8
LOC110095450	2.5	2.2	1.8	2.4	2.2	1.9	2.7	2.4	3.1
LOC110093540	3.6	3	3.2	3.7	3.6	3.5	3.1	3.3	3.5
LOC110113398	6.7	7.2	7	6.3	6.2	6.3	7.1	7.1	6.9
LOC110111476	3.8	3.8	3.8	4.5	5.2	4.6	3	3.2	3
LOC110108176	3.2	3	3	3.5	3.1	3.1	3.1	3.2	3.5
LOC110105283	5.7	5.4	5.6	5.4	5.9	6	4.5	4.4	4.7
LOC110098472	3.7	4.1	3.7	2.6	4	4.3	3.4	3.2	2.2
LOC110095085	1.4	1.4	1.1	2.2	1.5	2	1.4	1.1	0.5
LOC110114187	4.1	3.9	4	4	4.2	4.2	3.8	3.6	4
LOC110109211	3.3	3.2	2.7	2.7	2.4	2.4	3.2	3.3	3.7
LOC110115959	4.6	4.9	5	4.6	4.9	4.8	4.6	4.6	4.5
LOC110112233	3	3.8	2.5	2.6	1.1	3.1	2.4	2.3	1.8
LOC110107768	5	4.9	5.2	5.3	5.6	5.7	5	4.9	5
LOC110091799	5.1	4.4	4.5	5.4	4.9	5	4.9	4.8	5.3
LOC110097018	4.9	5	5.4	4.7	6	5.9	4.5	4.9	4.3
LOC110113485	1.8	1.8	1.9	2.6	2.2	1.8	2.9	2.8	3
LOC110095729	6.2	6.5	6.3	6	5.8	5.9	6.4	6.3	6
LOC110101474	3.2	3	2.9	3.3	3.2	3.4	2.8	3	3
LOC110106946	2.4	1.2	1.6	1.9	2.8	2.3	1.7	1.6	2.7
LOC110107333	2	1	1.2	2.2	1.9	2.4	1.7	1.5	1.8
LOC110093968	4.9	5.2	5.4	5.2	6.3	5.6	4.9	4.8	4.9
LOC110092469	2.3	1.3	1.5	2.6	2.2	2.4	2.1	2.1	3.1
LOC110097918	2.6	2	2	2.6	2.3	2.2	2.6	2.5	2.8
LOC110107532	5.6	5.9	5.9	5.6	5.9	5.9	5.8	6	5.7
LOC110092704	4.6	4.9	4.8	4.7	4.7	4.6	5.3	5.2	4.8
LOC110104251	5.7	6.1	6.3	5.1	5.6	5.5	4.6	4.6	4.9
LOC110095327	5.7	5.5	5.9	5.6	6.4	6.5	5.6	6.5	6
LOC110111563	5.3	4.9	4.9	5.7	5.2	5.3	5.6	5.4	5.6
LOC110106150	5.1	5.5	5.2	5	5.2	5.3	5.4	5.3	4.9
LOC110113231	8	7.9	7.9	7.3	8.8	8.7	8.1	8.1	7.9
LOC110098730	4	3.9	3.5	2.8	3.7	3.5	3.6	3.9	3.7
LOC110098505	7.4	7.3	7.2	7.6	7.7	7.7	7.5	7.5	7.4
LOC110104405	3.2	1.8	2.4	3.1	3	2.9	2.7	2.9	3.2
LOC110098408	0.8	0.9	0.8	2	0.6	1.9	1	1.5	1.1
LOC110106522	3.8	3.9	3.9	4.3	3.8	4.2	3.7	3.8	3.8
LOC110111400	4	4.2	4.1	3.9	4.1	4	4.3	4.2	3.9
LOC110104838	3.7	2.8	3	3.6	3.3	3.4	3.1	3.1	4
LOC114580830	3.9	4.1	4.3	3.3	2.8	3	3.8	3.7	3.7
LOC110109741	2.7	2.7	2.4	3.2	2.3	2.4	2.1	2.3	2.5
LOC110092460	4.4	3.9	4	4.9	4.8	4.7	4.1	4.3	4.7
LOC110107793	2.6	2.9	2.9	2.7	3	3	2.3	2.4	2.4
LOC110094716	8.1	8.6	8.3	7.8	8	8.1	8.3	8.3	7.8
LOC110109228	4.5	4.3	4.3	4.7	4	4	4	4	4.1
LOC110092949	3.9	4.4	4.1	3	3	2.9	4.5	4.5	4.1
LOC110099217	3	3	2.9	3	3	3	3.3	2.9	3.6
LOC110100498	3.2	3.2	3	3.6	3.3	3.4	3.3	3.3	3.8
LOC110110805	6.2	6.5	6.4	5.8	5.9	5.9	6.1	6.1	6.1
LOC110111991	2.9	2.6	2.6	3.1	2.9	2.7	2.8	2.8	3.1
LOC110095424	11	11.4	11.8	10.6	11.3	11	11.2	11.1	10.7
LOC110113463	4.9	5.7	5.5	5.6	5.4	5.4	5	5	5.1
LOC110107958	7.8	7.5	7.5	7.6	7.7	7.7	7.6	7.6	7.9
LOC110115774	2.6	2.8	2.6	3.3	2.9	2.9	2.8	2.6	3
LOC110106359	4.9	5.5	5.2	4.3	4.6	4.6	5.1	5	4.6
LOC110104035	3.6	3.6	3.4	3.6	3.3	3.5	3.4	3.6	3.9
LOC110102905	6.5	7	6.7	6	6	6	6.9	6.8	6.7
LOC110108005	3.8	3.9	3.1	4.6	4.1	4.3	4.3	3.9	4.1
LOC110097433	1.6	1.7	1.4	1.9	0.9	1.3	2	2.4	2.1
LOC110093399	2.2	1.9	2	2.6	2	2.2	2.3	2.1	2.5
LOC114580818	1.7	1.6	1.7	2.3	1.9	1.8	1.7	1.5	2.4
LOC110110260	4.3	4.8	4.5	3.9	4.3	4.2	4.6	4.5	4.2
LOC110108624	3.6	3.4	2.7	3.5	2.7	3	3	2.5	2.3
LOC110098651	4.2	3.9	4.1	4.6	4.4	4.4	4	4.1	4.5
LOC110102511	2.6	2.3	1.9	2.7	2.9	2.5	2.4	2.5	2.9
LOC110097821	1.8	1.8	1.5	1.7	1.2	1.4	2	2.2	2.7
LOC110092135	6.2	5.9	6.1	6.3	6.3	6.5	6.1	6.1	6.5
LOC110108565	6.8	7	6.7	6.2	6.4	6.4	6.8	6.8	6.6
LOC110102062	4.8	4.6	4.6	4	4.1	3.8	4.3	4.9	4.7
LOC110105250	4.6	4.5	4.2	4.2	4.2	3.9	4.4	4.5	4.4
LOC110111178	2.8	2.8	2.7	2.7	2.3	2.5	2.8	2.6	2.7
LOC110106620	7.3	7.3	7.8	6.8	7.7	7.7	6.7	6.6	7.5
LOC110097791	3	2.7	2.6	3.6	3.7	3.6	3.3	2.9	3.1
LOC110114684	3.4	2.8	2.7	3.7	3.4	2.8	3.3	3.1	4.1
LOC110104902	8.2	8.6	8.6	8.2	8.3	8.3	8.9	8.8	8.7
LOC110108201	1.6	1.8	1.6	2.7	1.9	1.9	2.1	2.3	2.5
LOC110113868	7.5	7.9	7.8	7.7	7.8	8.1	7.2	7	6.7
LOC110109240	2.6	3	2.5	1.5	2.4	2	1.8	1.5	2.3
LOC110116159	3.6	3.5	3.8	3.6	3.3	3.1	4	4	3.9
LOC110094365	7	6.8	6.9	6.9	7.4	7.3	6.9	7.1	7
LOC110094322	5.7	5.3	5.8	4.5	5.5	6	2.5	2.5	2.3
LOC110113268	2.2	2.1	1.3	2.3	2.9	3	3.3	3.8	3.3
LOC110105661	3.3	2	2.6	3.8	3.3	3.4	2.5	2.4	3.4
LOC110092151	7.4	7.4	7.3	7.6	7.4	7.4	7.5	7.7	7.5
LOC110106742	6.7	6.8	6.8	6.6	6.7	6.8	6.7	6.7	6.6
LOC110104558	6.3	6.6	6.4	4.4	4.9	4.8	6.1	6.1	6.5
LOC110109581	2.3	2.4	2.3	2.8	2.4	2.5	2.8	2.9	2.7
LOC110107673	3.4	3.7	2.6	3.4	2.7	2.6	2.7	2.7	2.6
LOC110093065	7.3	7.7	7.5	7	6.7	6.6	7.3	7.2	7.1
LOC110108872	2.1	2.2	1.3	2.6	1.4	1.5	1.5	1	1.4
LOC110097978	6.1	5.9	5.8	5.3	6	6.4	3.9	4.7	3.2
LOC110109642	2.7	2.8	2.2	2	1.8	1.7	2	2.3	2.6
LOC110094666	4.3	4.3	4.1	4.2	4.3	4.1	4.3	4.3	4.5
LOC110115930	3.4	1.5	2.6	3.6	3	3.1	2.7	2.6	3.9
LOC110106621	2.6	3.7	3.2	2.2	3.6	3.5	0.9	1.7	1
LOC110110869	8.4	8.7	8.5	8	8.3	8.3	8.4	8.4	8.1
LOC110098301	2.2	1.7	1.9	2.3	2.4	2.4	1.9	2.1	2.4
LOC110114713	5.1	5.1	5.2	4.8	4.8	4.8	5	5	5.1
LOC110114295	4.2	3.9	4.1	4.3	4.1	4.2	4	3.9	4.1
LOC110101728	4.4	4.1	4.2	4.2	4.3	4.4	4.5	4.5	4.5
LOC110096211	3.7	3.6	3.3	3.8	3.4	3.5	3.1	3.4	3.8
LOC110096335	8.7	8.8	9	7.8	9.1	9.1	8.3	8.5	8.7
LOC110101487	5.3	5.5	5.5	5	5	5.1	5.6	5.5	5.1
LOC110093977	5.8	5.5	5.9	5.4	5.9	5.8	4.9	4.7	4.8
LOC110112910	2.6	2.2	2.1	4.8	6.3	5.1	1.4	0.4	1
LOC110095273	5.8	5.4	5.4	6.1	5.6	5.7	5.7	5.8	6.2
LOC110091910	3.5	3.2	3.3	3.9	3.7	3.7	3.5	3.6	3.9
LOC110103098	4.9	4.4	4.7	3.9	4.6	4.7	4.2	4.4	4.1
LOC110112155	3.4	3	3.2	3.3	3.1	3	3.2	3.3	3.8
LOC110093416	2.2	1.5	1.9	3.3	2.6	2.8	2.6	1.9	2.6
LOC110104464	6.6	6.2	6.4	7.3	6.7	6.9	6	6.1	7.2
LOC110098294	5.2	4.9	5.1	6.1	6	6	5.6	5.7	5.8
LOC110105406	7.7	8.1	7.9	7.4	7.3	7.2	7.7	7.7	7.1
LOC110093982	3.8	3.6	3.5	4.5	5.4	4.9	2.2	2	2.2
LOC110092317	3.3	2.7	2.3	3.1	2.8	3.1	2.2	2.4	2.4
LOC110092543	7.4	7.6	7.3	6.8	7.1	7	7.1	7	7.1
LOC110103002	4.2	4.3	4.2	4.4	4.1	4.2	4.1	4.3	4.3
LOC110092739	3.4	3.4	3.2	2.2	2.2	2.3	2.8	3.2	3.2
LOC110110157	2.9	2.7	2.9	3.6	3	3	2.9	3.4	2.9
LOC110101145	3.5	3.4	3.6	3.2	3	3.2	3.5	3.5	2.9
LOC110107374	3.6	3.7	3.8	3.8	4	3.9	4.1	3.9	4.2
LOC110097195	7.6	7.6	7.6	6.7	7.1	7.1	7.3	7.5	7.1
LOC110092950	2.4	1.2	1.6	2.3	1.6	1.8	1.8	1.7	2.4
LOC110105534	1.9	1.6	1.7	2	1.6	2.1	1.7	1.4	1.6
LOC110115569	1.8	1.8	1.9	2.4	2.1	2.3	1.8	1.9	2.2
LOC110116694	4.2	4.1	4.6	5.2	4.3	4.4	5	4.8	4.8
LOC110106730	3.6	3.9	3.7	4.2	4	4.2	3.8	3.9	4.5
LOC110100830	5.9	6	5.9	5.4	5.4	5.4	5.8	5.9	5.7
LOC110114361	6.4	6.5	6.3	5.2	5.4	5.3	5.5	5.6	6
LOC110102717	1.8	2	1.2	2.7	0.9	1.3	1.3	0.8	1
LOC110101583	5.4	5.3	5	5.2	4.6	4.8	5.5	5.7	6
LOC110092345	3.9	4.1	4	3.7	3.4	3.4	4.3	4.3	4.3
LOC110104852	3.9	4.1	4	3.6	3.6	3.8	4.1	4	4.2
LOC110103580	6.6	6.6	6.5	6	6.1	6.1	6.5	6.5	6.3
LOC110102040	8.5	8.8	8.7	8.2	8.3	8.3	8.5	8.4	8.2
LOC110091948	1.7	1.2	1.5	2.4	1.9	1.7	1.5	1.1	2.2
LOC114578971	4.3	4.1	3.5	5.4	4.7	5	4.4	4	4.4
LOC110094439	9	9.2	9.4	8.7	9.2	9.2	8.4	8.5	8.2
LOC110109532	4.1	4.4	4.2	3.7	4.3	4.4	4.3	4.2	4
LOC110098620	5.1	5.2	4.9	5.1	5.2	5	5.2	5.2	4.9
LOC110098986	3.6	4.3	4.2	3.4	3.9	3.1	4.3	4.2	3.8
LOC110097555	6.2	6.3	6.2	6	6.1	6.1	6.2	6.3	6.2
LOC110093019	2.8	2.4	2.6	3	2.7	2.9	2.6	2.5	3.2
LOC110096323	4.5	4.5	4.7	4.9	4	4.2	4.2	4	4.3
LOC110113035	3.4	4	4.1	3.2	4	4.5	2.5	2	2
LOC110096321	4.1	3.8	3.2	4.6	3.4	3.9	3.4	3.3	3.5
LOC110097331	4.5	4.3	4.7	4.2	4.4	4.5	3.8	3.9	4
LOC110099472	4.1	3.7	3.7	4.1	4	4.1	3.9	4.1	4.4
LOC110096175	4.9	4.9	4.9	4.6	4.3	4.6	4.7	4.7	4.8
LOC110116250	1.7	0.8	1.3	1.9	0.8	1.5	1.3	0.8	1.8
LOC110108227	3.3	2.6	2.7	3.7	2.6	2.9	3.3	3	3.6
LOC110104731	3.8	3.9	3.5	3.8	4.4	4.4	3.5	3.4	3.7
LOC110095217	2.6	2.5	2.3	2.7	2.6	2.6	2.7	2.6	2.8
LOC110093340	5.3	5.1	5.2	5.5	5.1	5.4	5.1	5.1	5.3
LOC110094344	5.8	5.7	5.8	5.1	5.3	5.3	5.5	5.5	5.5
LOC110095774	3.6	3.3	3.3	3.8	3.5	3.6	3.5	3.7	3.6
LOC110113414	4.6	4.2	3.8	4.9	4.1	4.3	4.1	4.3	4.1
LOC110101649	6.2	6.4	6.5	6.2	6.4	6.4	6.4	6.3	6.3
LOC110093500	5.4	5.3	5.3	5.3	5.5	5.5	4.8	5	5
LOC110112429	4.3	4.4	4.5	4.2	4.6	4.4	4.4	3.9	4.2
LOC110101950	2.8	1.6	2.1	3.1	2.6	2.7	2.2	2.3	2.9
LOC110099836	4.1	4.5	4.6	4.5	4.2	3.9	4.5	4.1	4.4
LOC110100749	4.7	4.8	4.8	4.1	4.1	4.1	4.7	4.8	4.2
LOC110106001	4.4	4.1	4	3.8	3.9	3.8	3.9	4	4.2
LOC110114489	6.8	7.1	6.8	6.2	6.2	6.4	6.8	6.8	6.6
LOC110107073	4	3	3.4	4.9	3.7	3.9	3.8	3.5	4.9
LOC110110001	5.6	5.4	5.7	5.2	5.3	5.3	5.2	5.1	5.1
LOC110110238	2.4	2.7	2.5	1.8	1.4	2.4	2.5	2.3	2.4
LOC110104291	3.8	3.6	3.6	4.1	3.9	3.8	3.6	3.7	4.2
LOC110106698	3.2	2.8	2.4	3.4	2.8	3	2.3	2.7	2.6
LOC110095133	3.3	3.4	3	2.9	2.2	2.6	2.7	2.9	2.5
LOC110098012	2.7	2.5	2.5	3.7	3.4	3.3	2.8	2.6	3
LOC110109085	9.1	9.2	9.5	10	10.5	10.4	10	10.1	9.6
LOC110093028	3.3	3	3.1	3.7	3.2	3.5	2.9	3	3.8
LOC110104658	2.6	2.7	2.6	2.3	2.5	2.2	2.4	2.3	2.2
LOC110110010	4.2	4.6	4.7	4.5	4.2	4.4	4.6	4.6	4.3
LOC110104086	6.4	7.1	7.5	5.7	6.4	6.6	3.6	3.8	4.2
LOC110099728	4.8	4.8	5	4.8	4.8	4.9	5	4.8	4.8
LOC110101200	9.6	10	9.8	9.4	9.7	9.7	9.9	9.8	9.5
LOC110113088	3.4	2.9	3.2	4.2	3.6	3.6	3.5	3.5	3.8
LOC110096427	2.9	3.2	2.8	3	2.3	2.9	3	3.3	2.7
LOC110094259	3.1	2.2	2.8	3.6	3.2	3.2	3	3	3.9
LOC110107761	5.7	6.2	6	5.5	5.2	5.4	6.2	6.1	5.9
LOC110114196	5.7	6.3	6.1	6.1	6.3	6.1	6.3	6.2	5.9
LOC110112496	5.7	5.7	5.7	5.2	5.4	5.4	5.5	5.7	5.3
LOC110094037	2.1	2.2	1.9	2.6	2.1	2.2	2	2.2	2.5
LOC110101679	7.8	8	7.7	7.4	7.1	7.3	7.8	7.7	7.4
LOC110101478	2.4	2.4	2.2	2.5	2.2	2.4	1.9	2.3	2.3
LOC110113577	5.3	5.2	5.2	4.4	4.2	4.5	4.5	4.5	4.7
LOC110106995	2.2	1.7	1.9	2.6	2.1	1.9	1.9	1.9	2.4
LOC110103508	5.5	6.2	6.4	3.6	4.3	4.7	4.3	3.3	4.1
LOC110112397	3.9	4.7	4.5	4.3	4.4	4.2	3.2	3.2	3.1
LOC110107426	3	2.4	1.9	1.6	1.1	2.3	1.5	1.6	0.9
LOC110092069	5.4	5.2	5.2	5.5	5.1	5.2	5.2	5.1	5.7
LOC110104937	3.9	3.9	3.7	3.3	3.6	3.6	3.9	3.5	3.6
LOC110115103	3.8	3.7	3.9	2.8	2.6	2.9	3.8	3.7	3.9
LOC114578348	3	2.5	2.8	3.2	3.1	3.2	2.8	2.9	3.3
LOC110101944	3.9	4.3	4.2	4.1	4.8	4.9	3.1	3	3.4
LOC110096047	2.3	2	2	2.7	2.3	2.5	2.2	2.1	2.5
LOC110101730	5.3	5.6	5.1	5.5	5.4	5.4	5.7	5.7	5.7
LOC110094703	3.4	2.9	2.9	4.3	3.7	3.9	2.9	2.9	3.8
LOC110104715	2.3	2.9	2.3	3	3	3.6	2.3	2.4	2.6
LOC110103433	10.4	10.4	10.3	9.8	10	10	9.7	9.9	9.5
LOC110107470	5.5	5.1	5.4	5.6	6.2	6.1	5.3	5.5	5.6
LOC110096183	8.1	8.6	8.5	7.3	8	7.8	7.9	8.1	7.8
LOC110093682	3.1	2.8	2.9	3.2	2.8	2.9	2.6	2.9	3.3
LOC110103743	4.6	5	5	4.3	4.1	4.4	4.6	4.5	4.6
LOC110094820	6.6	6.8	7	6.3	6.8	6.8	6.5	6.7	6.4
LOC110094756	3.5	3.2	3.2	3.8	3.5	3.7	3.5	3.6	4.1
LOC110115302	2.2	2	1.9	3.4	2.6	2.8	2.6	2.5	2.8
LOC110114592	5.6	6.1	6.1	6.4	7.4	6.9	5.5	5.6	5.5
LOC110092195	9.4	9.7	9.4	9	9.2	9.2	9.5	9.5	9.3
LOC110114536	4.8	5	5.3	4.7	4.5	4.4	5.4	5.5	5
LOC110112096	5.1	5.1	5.1	6	5.5	5.4	5.6	6	6.3
LOC110101722	5.1	5.1	5.1	4.8	4.9	4.8	5	5.2	5.1
LOC110093018	2.9	2.7	2.8	2.9	3	3	2.8	3	3.3
LOC110098333	1.6	1.5	1.2	1.8	1.3	1.7	1.2	1	1.3
LOC110093892	2.8	2.6	2.3	3.7	2.1	2.9	3.5	3.1	3.7
LOC110114761	2.7	2.6	2.5	2.9	2.8	2.7	2.9	2.7	2.5
LOC110091909	1.8	1.7	1.1	0.8	1	1.8	0.6	0.7	0.8
LOC110104403	5.7	5.4	5.3	5.8	5.7	5.8	5.6	5.7	5.9
LOC110107636	4	3.9	3.7	3.8	3.7	3.9	3.5	3.4	3.7
LOC110104372	4.3	4.4	4.1	4.2	4.3	4.1	4.5	4.4	4.7
LOC110096139	5.7	5.7	6	5.9	5.8	5.9	5.3	5.1	5.5
LOC110097808	2.7	2.5	3	2.2	2.1	2	3.2	3.4	3.1
LOC110097152	5.9	6	6	5.7	5.7	5.9	6.1	6.1	6
LOC110107650	3.8	3.6	3.5	4	4.3	4.3	3.3	3.6	3.9
LOC110116177	4	3.8	3.5	3.5	3.8	3.8	3.9	3.7	3.8
LOC110100238	2.1	2	1.5	1.7	2.2	2	1.7	1.2	1.8
LOC110106099	2.6	2.3	2.3	2.9	3.2	3	2.9	2.8	3.3
LOC110093063	4.9	4.6	4.1	4.8	3.6	3.8	4.2	3.9	4
LOC110115095	5	5	5.3	4.9	4.7	5	5	4.9	4.8
LOC110116680	5.3	5.1	5.3	4.8	5	5.2	3.9	4.2	4.1
LOC110096325	2.9	2.5	2.8	3	3.2	3.3	2.9	2.7	3.2
LOC110106890	6.2	6.7	6.7	5.5	5.9	6	5.8	5.6	5.2
LOC110103572	2.1	2.3	1.8	2.7	3.3	3.2	2.2	2.5	2.2
LOC110113905	3.3	3.5	3.5	3.5	3.6	3.5	3.7	3.5	3.6
LOC110116713	3.4	3.8	3.6	3.8	3.8	3.9	3.9	3.8	4
LOC110106501	1.7	1.8	1.8	2.1	2	1.8	1.7	1.6	2.2
LOC110108340	8.5	8.6	9	8	9	9	8.1	8.3	8.2
LOC110098855	5.3	5.4	5.1	5	4.9	4.8	5.6	5.4	5.2
LOC110100381	4.1	4	4.1	4.2	4.9	4.7	3.2	3.4	3.1
LOC110113845	1.6	1.7	1	2	1.9	1.9	1.8	1.9	2
LOC110105385	3.3	3.9	4.1	3.6	4.2	4	2.4	2.3	1.6
LOC110094954	1.9	1.8	1.7	2.3	1.8	1.6	1.6	1.7	2.1
LOC110113410	5.9	5.8	5.9	5.2	5	5	5.5	5.6	5.9
LOC110101708	4.2	4.3	4.3	4	4	4.1	4.2	4.3	4.5
LOC110093530	1.4	2.1	2.1	1.2	1.8	1.9	0.6	0.7	0.7
LOC110095646	5.8	6	4.5	5.5	3.8	5.2	4.1	3.6	2.6
LOC110102614	3.2	2.8	3.1	3.5	3.2	3.2	2.9	3	3.4
LOC110110581	6.3	7	6.6	6.5	6.6	6.3	6.7	6.6	6.2
LOC110096640	3.9	4.1	4	3.7	3.4	3.6	3.6	3.7	3.8
LOC110105430	7.3	6.3	6.6	8.6	7.9	8	7.7	8.2	7.9
LOC110113517	8.3	8.4	8.3	7.9	8.1	8.2	8.3	8.2	7.9
LOC110092513	3.8	3.6	3.5	3.7	3.4	3.3	3.6	3.7	3.8
LOC110097656	3.7	4	4	3.8	3.6	3.6	4	3.9	3.8
LOC110109612	4.5	5.1	5.3	4.2	4.3	4.3	4.6	4.1	4.8
LOC110111475	6	6.5	6.4	5.5	5.9	5.8	6.6	6.4	6.1
LOC110112045	2.9	3.6	3.2	1	1.3	1.3	3.4	4.2	3.1
LOC110115186	5.6	5.9	5.6	5.5	5.3	5.6	5.9	5.7	5.4
LOC110103723	4.6	4.7	3.4	5.9	6.9	6.8	6	6.4	6
LOC110099702	7.6	8.1	7.9	7.6	7.8	7.9	7.5	7.7	7.4
LOC110103248	7.1	7.7	7.7	7.1	7.3	7.4	7.2	7.1	6.8
LOC114578697	3	3.3	3.2	2.9	4.6	3.5	3	2.9	2.9
LOC110115883	6	6.8	6.7	5.4	5.9	5.9	6.3	6.3	5.7
LOC110104346	2.6	1.6	1.7	4.4	4	4.4	2.5	2.8	3.9
LOC110098014	6.1	5.8	5	6	4.9	5.5	4.6	4.2	3.5
LOC110113982	4.7	4.8	4.6	4.7	4.9	5	4.7	4.6	4.5
LOC110114710	3.6	3.2	3.2	3.6	3.3	3.3	3.3	3.4	3.9
LOC110104841	5.5	5.9	5.7	5.9	5.8	5.9	5.9	5.7	5.7
LOC110094289	2	0.6	1.5	2.4	1.8	1.8	1.3	1.2	2.4
LOC110102690	4.9	5	4.7	4.9	4.4	4.5	4.7	4.6	4.6
LOC110101560	3	3.5	3.1	2.8	2.8	2.8	2.3	2.4	2.1
LOC110093250	1.7	1.5	1.4	2	1.2	1.6	1.4	1.3	1.6
LOC110112939	5.4	5.7	5.7	5.6	5.7	5.9	6	6	5.8
LOC110098010	4.1	3.6	3.6	4.1	4	3.8	3.7	3.8	3.9
LOC110112590	1.8	2.2	2	2.2	2.1	1.9	2	1.9	2.2
LOC110099731	3.4	3.1	3.1	4.3	4.1	4.2	3.5	3.7	3.7
LOC110102760	3.1	3.1	3.3	3.3	3.5	3.6	3.3	3.3	3
LOC110092904	1.9	1.5	1.5	1.4	2	2	1.6	1.9	2.4
LOC110097789	5.2	5.6	5.8	5.6	7	6.5	4.6	5	4.8
LOC110098353	4.4	4.4	5.1	3.6	4.8	4.9	4.1	4.4	5.8
LOC110110112	6.4	6.5	6.5	6.3	6.4	6.6	6.6	6.6	6.6
LOC110102088	3.1	3.1	3.1	2.7	2.8	2.9	3.1	3.1	2.8
LOC110112749	2.7	2.5	2.5	3	2.2	2.6	3	3.6	3.7
LOC110093387	4.7	4.7	4.6	4.6	4.7	4.4	4.9	4.8	4.5
LOC110105482	4.5	4.7	4.6	4.4	4.3	4.4	4.2	4.3	4.3
LOC110100721	3	3	3.3	3.9	3.9	3.9	3.1	3.2	3.3
LOC110103477	4.9	5.2	5	4.9	4.7	4.7	5.3	5	5.1
LOC110100358	2.9	2.5	2.5	2.2	2.2	2.3	2	2.4	2.6
LOC110115211	2.7	3.6	2.6	2.8	2	2.2	3.7	3.6	3.3
LOC110112206	2.5	2.4	2	2.6	2.2	2.6	2.3	2.5	2.6
LOC110095926	7.8	7.9	8.1	7.1	7	7.1	7	6.9	7
LOC110100087	3.5	3.7	3.5	4.9	3.4	3.9	4.3	4.3	3.7
LOC110103612	3.2	3.8	3.3	3.4	3.4	3.5	2.8	3.7	3.8
LOC110095556	1.8	0.8	1	2.9	2.1	2.2	1.3	1.4	2
LOC110097911	3.9	3.4	3.6	4.3	3.8	4	3.8	4	4.1
LOC110096446	3.9	3.7	3.7	3.9	3.8	3.9	3.7	4	4.2
LOC110097922	6.7	6.7	7.1	5.8	6.5	6.2	6.2	6.3	6.4
LOC110109559	4.9	5	4.8	4.8	4.6	4.7	4.8	4.6	4.7
LOC110101762	2.3	2.6	2.6	2.5	2.8	2.6	2.5	2.4	2.4
LOC110112565	5.7	5.5	5.5	5.7	5.3	5.4	5.7	5.7	5.8
LOC110107881	3.3	3.8	3.6	4.8	5.8	4.6	3.5	3	3
LOC110100589	2	1.5	2	1.7	1.6	2	2	1.5	1.8
LOC110101994	3.5	3.3	3.3	3.5	3.4	3.4	3.6	3.5	3.8
LOC110095038	6.1	6.4	6.2	5.7	5.8	5.9	6.4	6.3	5.8
LOC110107458	7.8	8.4	8.1	7.7	7.8	7.8	8.5	8.3	8
LOC110110124	1.3	1.2	1.3	1.2	0.9	1.3	1.3	1.2	1.5
LOC110095676	5	4.9	4.7	5.7	4.8	4.9	5	5.2	5.3
LOC110097603	3.6	3.9	3.7	4	3.7	3.8	4	3.5	4.1
LOC110110272	3.3	2.9	3.1	3.6	3.3	3.4	3	2.9	3.6
LOC110098241	6.6	7	7.3	7.6	7.5	7.3	8.2	8.6	7.8
LOC110109748	7.4	7.6	7.5	7.2	7.1	7.2	7.6	7.7	7.4
LOC110094708	3.7	3.7	3.3	2.9	2.7	2.7	3.3	3.9	3.5
LOC110091974	1.7	1.7	1.7	2.9	3.2	2.2	2.1	1.5	1.4
LOC110105930	5.9	6.3	6.2	5.3	5.6	5.6	6.4	6	5.9
LOC110095853	5.8	5.9	5.9	5.6	5.9	6	5.9	5.8	5.5
LOC110092126	2.7	2.5	2.9	3	3.6	3.3	2.4	2	2
LOC110113285	1.8	1.3	1.7	2	1.8	2.1	1.7	1.6	1.9
LOC110102156	6.3	6.4	6.3	5.9	6	5.9	6.4	6.4	6.1
LOC110095943	2.8	2.9	2.6	3.2	2.9	2.5	3.2	3.1	3.4
LOC110100746	3.2	3.5	3.5	2.8	3	2.9	3.1	3.6	3.2
LOC110098004	6.7	7.1	7	6.4	6.7	6.8	6.4	6.4	6.1
LOC110105209	4.1	4.3	4.7	3.8	4.4	4.2	3.8	3.6	3.3
LOC110097809	6.2	6.1	6.3	6.3	6.8	6.5	6	6.4	5.7
LOC110101716	4.1	4.2	4.3	4.4	4.1	4.4	4.4	4.2	4.5
LOC110103591	5.2	5.2	5.6	5	5.7	5.4	4.6	4.5	4.4
LOC110101447	2.5	2.5	2.6	3.1	2.6	2.8	2.5	2.6	2.9
LOC110101773	6	6.3	6.2	5.6	5.4	5.3	6.1	5.8	5.7
LOC110104269	4.1	3.8	3.5	3.8	3.4	3.7	3.5	3.4	3.8
LOC110106183	3.4	3.4	3.5	3.7	3.6	3.7	3.5	3.3	4.1
LOC110116268	3.1	2.7	2.6	3.2	2.9	3.2	2.7	2.9	3.3
LOC110111235	4.6	4.5	3.5	3.7	3.5	3.8	3.4	3.3	3.1
LOC110114505	2.3	2.1	2.1	2.5	2.3	2.4	2.4	2.7	2.8
LOC110102030	3.9	3.7	3.7	4.3	4	4.1	3.8	3.9	4.5
LOC110106040	4.2	4.3	4.2	4.2	4.1	4	4.4	4.7	4.8
LOC110100423	2.4	2.9	2.8	2.2	2.1	2.1	2.3	2.8	2.7
LOC110106589	5.3	5	5.1	5.4	5.3	5.3	5.4	5.2	5.4
LOC110111727	3.2	3.1	3.2	4	4.1	4	4.1	4.1	4.4
LOC110103562	3.6	3.6	3.3	3.2	3.5	3.4	3.5	3.7	3.5
LOC110113938	12.7	12.9	13	12.4	12.7	12.6	12.9	12.8	12.6
LOC110093566	3.2	2.8	2.9	3.5	3.1	3.4	2.8	3	3.3
LOC110107996	8.7	8.4	8.3	8.3	8.7	8.9	7.8	8.2	7.8
LOC110101100	6.1	5.8	5.8	6.3	5.9	6	5.8	5.8	6.3
LOC110101651	6	6.6	6.4	6.2	6.2	6.2	6.4	6.3	6.1
LOC110094627	5.5	5.8	5.6	5.6	5.8	5.6	5.5	5.5	5.5
LOC110101956	5.3	5.4	5.2	5.3	5.5	5.4	5.4	5.5	5.4
LOC110104928	9.7	9.8	9.6	9.3	9.6	9.6	9.6	9.8	9.4
LOC110095519	3.9	3.7	3.5	4.3	4	4.2	4.3	4.1	3.9
LOC110098757	4.3	4.1	3.8	4.6	4.1	4.3	4.1	4	4.4
LOC110094219	6.4	6.5	6.5	4.9	5.9	6	4.7	3.5	5.2
LOC110102939	2.2	1.8	1	2.2	0.9	1.7	1.4	0.8	0.9
LOC110097636	5	4.8	5	4.3	4	4.1	5	4.8	4.8
LOC110111678	4.8	4.8	4.6	4.9	4.7	4.8	4.8	4.8	4.9
LOC110109506	5.9	6.1	6	5.7	5.9	5.8	6.4	6.3	6
LOC110105822	5.5	5.5	5.5	6.6	7.4	7.1	4.8	4.7	4.5
LOC110097335	3.5	4.1	3.9	3.7	4	3.6	3.9	3.9	3.5
LOC110095490	2.1	2.1	2.1	3.2	2.8	2.4	2.9	2.7	2.7
LOC110100519	8.3	8.2	8.2	8.3	8.6	8.5	8.3	8.4	8.3
LOC110112493	3.9	4.4	4.2	3.7	3.7	4.1	3.9	3.9	3.7
LOC110105997	4.3	4.2	4.1	4.3	4.3	4	4.7	4.7	4.6
LOC110102955	2.3	2.5	2.2	2.7	2.3	2.2	2.1	2.1	2.4
LOC110107596	6	6.1	6.3	6.2	5.8	5.9	5.9	5.9	6
LOC110109955	4.8	3.8	4.1	4.8	4.6	4.7	4.3	4.3	5.1
LOC110102256	3.3	3.7	3.8	4.7	5.1	5.1	3.5	3.8	3.4
LOC110106598	4.3	4.4	4.1	4.2	4.3	4.2	4.5	4.7	4.2
LOC110103874	1.6	1.7	1.5	2	3	3.3	1.5	1.2	1.5
LOC110097362	1.8	1.6	1.6	1.8	2	2.2	1.5	1.5	1.9
LOC110111688	2.7	2.3	2.6	3	2.8	3	2.5	2.6	2.7
LOC110096171	5.8	6.1	5.9	5.9	5.7	5.9	6.3	6.3	6.1
LOC110116628	7.6	7.6	7.1	7.6	7.5	7.9	6.6	6.6	6.3
LOC114581324	3.5	4.1	3.6	3.6	3.7	3.7	4.4	4.5	4
LOC110098788	2.4	2.2	1.9	2.9	2	2.3	1.7	1.3	1.8
LOC110104124	9.1	9.2	9	8.3	8.7	8.8	8.2	8.3	8.1
LOC110099344	4.9	5	5.1	5.4	5	5.5	5	5	4.5
LOC110106146	3.1	3.1	3.3	4.4	5.2	4.7	3.4	3	3.1
LOC110111374	5.7	5.8	5.9	5.6	5.5	5.2	5.7	6	5.6
LOC110107208	3.1	2.6	2.7	3.6	3	3.2	3	2.6	2.9
LOC110094463	3.9	4.5	4.5	3.5	3.4	3.8	4.8	4.2	4
LOC110116155	5.6	5.9	5.8	5.1	5.4	5.3	5.9	5.7	5.4
LOC110103198	6.6	7.1	6.6	5	5.6	6.1	5.1	4.8	4.7
LOC110093079	7.7	8	7.9	7.4	7.7	7.6	7.7	7.8	7.5
LOC110115041	3	2.8	2.7	3.4	3	2.9	2.9	2.9	3.3
LOC110094218	3.8	3.6	3.7	3.7	3.6	3.7	4.1	3.8	3.7
LOC110096502	2.9	2.8	2.9	3.4	2.7	2.8	3	3.3	3.3
LOC110099818	6.5	6.6	6.9	6.4	6.8	6.7	6.6	6.9	6.9
LOC110093914	4.1	4.2	3.9	3.4	3.4	3.5	3.8	3.9	4
LOC110114947	3.9	4.2	4.3	4.3	3.9	4	4.3	4.1	4
LOC110094511	2.3	2.3	2.2	2.3	3	3.1	2.2	2.5	1.8
LOC110094272	6.1	6.1	6	5.9	5.9	5.9	6.2	6.2	6.2
LOC110106881	5.1	5	4.6	3.4	4.3	4.7	4	4.7	4.4
LOC110116012	2.4	1.5	1.9	2.7	2.3	2.4	2.3	2.4	2.9
LOC110095597	1.5	1.4	1	1.7	0.8	1.2	1.4	1.6	1.1
LOC110108978	4.9	5.1	5.1	4.7	4.9	4.8	5.4	5.4	5.1
LOC110099342	6.2	6	6	6.4	5.5	5.8	5.4	5.8	5.3
LOC110114743	2.3	2	2.3	2.4	2.2	2	2	1.9	2.6
LOC110114212	2.2	1.5	1.8	2.3	2.1	2.3	1.5	2	2.6
LOC110109911	3.4	3	3	3.4	3	3.2	2.9	3	3.9
LOC110095964	3	2.6	2.8	3.4	3.4	3.2	3.4	3.3	3.3
LOC110113037	6.5	6.8	7.1	6.2	7.5	7.4	5.6	5.6	6.5
LOC110109203	3.2	3.1	3	3.7	3.4	3.6	3	3.2	3.5
LOC110100286	4.8	4.9	4.9	4.8	4.5	4.5	4.9	5	5.2
LOC110104717	6.7	6.2	6.4	6.8	7	7	6.3	6.5	6.8
LOC110102947	4.6	4.8	4.6	3.7	4.1	4	4.7	4.9	4.7
LOC110103273	6.3	6.9	6.6	6.1	6.4	6.4	6.8	6.6	6.4
LOC110099585	5.4	5.8	5.5	5.2	5.3	5.3	5.4	5.5	5.3
LOC110111562	2.9	2.4	2.9	3.2	2.7	3.1	3.1	3	3.6
LOC110101671	6.8	6.7	6.6	6.3	6.3	6.4	6.9	6.8	6.6
LOC110092710	6.8	6.7	7	6.5	6.5	6.4	6.3	6.4	6.4
LOC110100463	2.6	2.3	2.7	2.5	2.9	2.7	2.3	2.1	2.9
LOC110102648	7.8	8.1	7.8	7.6	7.9	7.9	8.1	8	7.6
LOC110100872	5.2	4.9	5.2	5.7	6.1	6.2	5.6	5.3	5
LOC110099942	6.5	6.4	6.5	6.4	6.4	6.5	6.2	6.2	6.4
LOC110100597	1	0.7	1.1	2.1	1.4	2.2	1.9	2.1	2
LOC110115251	5.3	4.9	4.5	4.8	4	4.2	4.5	4.4	4.3
LOC110098326	4.7	4.6	4.5	5.3	5	5.1	4.4	4.6	5.2
LOC110110502	1.5	1.6	1.1	1.8	2.1	1.7	2.2	2.5	1.8
LOC110095053	6.9	7.3	7.1	6.5	6.6	6.4	7	6.9	6.5
LOC110104422	6.6	7.1	7.3	6.2	6.7	6.5	6.7	6	5.6
LOC110105492	2.2	2.5	2.2	3	3	2.7	2.2	1.9	0.7
LOC110106850	4.9	4.4	4.5	5.3	4.8	4.9	5	4.9	5.3
LOC110102645	4.7	4.4	4.5	5.1	4.8	4.9	4.6	4.6	5.1
LOC110095482	5.2	5	4.7	4.9	4.9	5	5	5	4.6
LOC110113049	10.7	10.7	10.5	9.9	9.9	10	10.1	10.3	10
LOC110097990	3.6	3.6	3.4	3.8	3.6	3.8	3.5	3.5	3.6
LOC110097002	5.1	5.4	5.4	5.1	5.2	5.3	5.2	5.2	4.9
LOC110101330	6.8	7.2	7	6.5	6.4	6.4	7	7	6.6
LOC110109023	6.2	6.4	6.1	6.1	6.2	6.1	6.3	6.2	6
LOC110092387	5.9	6.2	6.1	6.5	7.2	6.9	5.7	5.7	5.5
LOC110092404	8.1	8.2	8.2	8.2	8.4	8.3	8	7.9	7.7
LOC110094347	6.6	6.8	6.7	6.1	6.1	6.2	6.8	6.8	6.5
LOC110113884	5.3	4.4	4.6	5.4	5.3	5.6	4.8	5.1	5.6
LOC110101013	3.1	3	3	2.1	2.6	2.9	2.8	2.7	2.4
LOC110106482	4.8	4.4	4.6	4.7	4.2	4.2	4.3	4.5	4.9
LOC110106225	5.8	5.8	5.8	5.3	5.4	5.3	5.8	5.8	5.6
LOC110108598	7.6	7.9	7.9	7.5	7.5	7.6	7.8	7.7	7.5
LOC110101820	2.6	2.4	2	3.2	2.9	3.3	3.4	3.6	3.4
LOC110099490	8.3	8.4	8.4	8.1	8.1	8.1	8.4	8.4	8.4
LOC110109208	3.8	3.6	3.6	3.9	3.9	4	3.5	3.7	3.8
LOC110094464	3.5	3.2	3.3	3.8	3.2	3.4	3.1	3.1	3.7
LOC110097517	2.7	2.4	2.4	3.1	2.8	2.9	2.3	2.4	2.8
LOC110098872	2.5	2.4	2.1	2.5	2.7	2.7	2.6	2.6	2.9
LOC110097874	3.2	3	3.2	3.5	3.1	3.2	2.9	2.9	3.5
LOC110109990	3.5	3.2	3.2	3.5	3.2	3.5	3.3	3.3	3.2
LOC110105162	4.7	4.3	4.2	4.8	4.2	4.1	4.4	4.4	4.8
LOC110095134	3.3	2.8	2.3	3	3.2	3.2	2.9	3.1	2.8
LOC110093908	2.8	2.1	2.3	2.9	2.8	2.7	2.6	2.4	3.2
LOC110110441	3	3.2	2.5	4	5.3	4.9	3.1	3.5	3.3
LOC110104394	3.9	3.9	3.8	5.5	5	5	5.6	5.6	5.5
LOC110109760	3.2	3.4	3.3	3.3	3	3.5	3.6	3.7	3.6
LOC110107759	5.8	6	5.9	5.3	5.7	5.7	5.4	5.5	5.4
LOC110096771	5.8	6	6	5.8	5.7	5.8	5.9	5.9	5.8
LOC110095125	3.7	3.5	3.7	3.7	3.6	3.7	3.8	4	4.1
LOC110105631	4.5	4.1	4.3	4.6	4.4	4.5	4.3	4.3	4.5
LOC110106257	2.4	2.5	0.5	1.2	1.3	2	0.9	0.5	0.2
LOC110093945	3.5	2.6	2.6	4	3.3	3.5	3.1	3.2	4.2
LOC110106710	3.4	3.2	3.3	3.9	3.5	3.3	3.5	3.6	3.7
LOC110113496	3.4	3.3	3.4	2.4	2.4	2.6	2.4	2.4	3.8
LOC110104662	5.1	5.4	5.3	4.9	5	5	5.4	5.4	5
LOC110111756	2.3	2.9	2.4	3.6	4.6	3.7	1.4	0.6	1.1
LOC110102820	3.9	3.9	3.9	4.3	4.3	4.4	4.3	4.4	4.5
LOC110114340	3	2	2.3	3.3	3.2	3.2	2.8	2.7	3.4
LOC110100765	5	5.4	5.1	4.8	4.6	4.5	5	5.1	5
LOC110115717	3.1	3.7	3.3	3.1	2.6	3	3.4	3.5	2.7
LOC110112059	6.5	6.2	6.1	6.8	6.3	6.5	6.4	6.6	6.5
LOC110112734	2.9	2.9	2.4	2.6	2.4	2.4	2.7	2.7	2.9
LOC110099493	4.2	4.3	4.5	4	4.1	4.3	3.8	4.2	3.9
LOC110096696	3	2.5	2.6	3.2	3.1	3.3	3.4	3.5	3.7
LOC110097496	8	8.1	8	7	7	7.1	6.6	6.7	6.7
LOC110091911	4.7	4.6	4.6	4.5	4.4	4.5	4.5	4.6	4.9
LOC110098485	3.7	3.6	3.3	3.7	3.3	3.4	3.5	3.3	3.3
LOC110099768	4.8	4.6	4.5	5.1	4.6	4.9	4.6	4.7	5.1
LOC110108805	4.1	4.3	4.5	4	4.4	4.3	4.7	4.4	4.5
LOC110093197	6.1	6.2	6.2	6	6	6.1	6.2	6.3	6
LOC110110371	3.2	3.4	3.6	3.2	3.1	3.2	3.3	3.5	3.1
LOC110092042	3.3	3.4	4	1.4	1.6	2.8	2.8	1.5	2.5
LOC110096264	4.1	4.4	4.4	4	3.8	4	4.1	4.2	4.5
LOC110105192	5.4	5.5	5.4	5.5	5.8	5.8	5.2	5.3	5.3
LOC114579296	1.5	1.1	1.4	1.8	1.8	1.7	2.2	1.9	2.4
LOC110098453	3.3	3.2	3	3.9	3.1	3.2	3	3.3	3.1
LOC110100298	2.2	2.3	2.6	3.9	2.6	2.8	3.3	3.4	3.5
LOC110110292	4.9	5.2	5	4.7	5	4.8	5.1	5.3	4.7
LOC110099461	4.4	4.2	3.8	4.2	4	4.5	3.9	4.1	4.5
LOC110102222	7.3	7.4	7.7	6.5	7	7	7.3	7.3	7.2
LOC110104736	4.2	3.8	3.9	4.4	4.1	4.1	4	3.9	4.5
LOC110110120	4.6	4.6	4.5	5.2	4.6	4.7	4.8	4.7	5.3
LOC110094090	2.5	2.3	2.4	2.8	2.6	3	2.3	2.3	2.9
LOC110092532	6.4	6.3	6.7	6	7.1	6.7	5.4	6.4	6
LOC110099862	4.4	4.3	4.2	3.4	3.3	3.7	3.7	3.8	3.5
LOC110094580	2.2	1.9	1.8	2.8	1.9	2.3	2.3	2.3	2.4
LOC110096866	4.9	5.3	4.9	4.4	4.6	4.4	5.3	4.8	4.7
LOC110091951	2.9	2.6	2.6	3	2.9	2.9	2.5	2.6	3.2
LOC110097987	5.6	5.5	5.4	5.7	4.4	4.6	5.3	5.3	5.3
LOC110092155	3.9	3.7	4.2	3.3	3.3	3.6	3	3	3.1
LOC110092953	4.3	4.6	4.8	4.5	5.1	5	3.5	3.5	3.2
LOC110114109	6	6.8	6.5	6.6	6.2	6.1	6.2	6	5.7
LOC110108739	4.7	4.5	4.5	4.2	3.7	4	4.4	4.4	4.6
LOC110106472	2.5	2.4	2.5	3	3.2	3.2	2.2	2.1	2.3
LOC110096318	3.4	4.1	4.5	2.7	2.2	2.3	3.7	3.2	3.6
LOC110101678	4	4.2	4.1	3.7	3.8	4.1	4.1	4	3.9
LOC110094121	2	3.1	1.5	0	0.3	0.4	0.8	1.2	1
LOC110100243	5.8	5.6	5.6	5.5	5.5	5.4	5.7	5.7	5.8
LOC110097472	5.5	5.8	5.6	5.9	5.9	6	6.1	6.1	5.7
LOC110093648	2.7	3.5	3.2	2.8	3.1	3.3	3.4	3.7	2.1
LOC110107112	2	2	1.7	2.1	2.5	2.6	2.5	2.6	2.8
LOC110091976	5	5.4	5.3	4.8	5.2	5	5	5.2	4.8
LOC110107029	3.1	3.3	3.2	3.9	3.7	3.9	2.8	2.8	2.9
LOC110106861	3.7	3.3	3.6	3.9	3.7	3.8	3.6	3.6	3.9
LOC110100949	3.3	3.6	3.3	4.1	4.5	4.4	4.3	3.8	3.9
LOC110100666	3.8	3.4	3.6	3.6	3.6	3.7	3.5	3.7	4
LOC110101293	1.4	1.4	1.5	1.3	0.7	1.6	1	1.6	1.3
LOC110092973	3.2	3.3	3.6	3.4	3.7	4	4.1	4.2	4.1
LOC114578727	2.6	2.5	2.1	2.2	2.6	2.8	1.5	2.4	2.1
LOC110104401	5.1	5	5	5.1	4.9	4.9	4.8	5	5.2
LOC110106641	8.3	8.5	8.4	8.4	8.5	8.5	8.6	8.3	8.1
LOC110102683	4.4	3.6	4	4.6	4.1	4.2	3.8	4.3	4.5
LOC110112545	2.7	2.7	2.6	3.5	1.7	2.2	2.9	2.7	3.2
LOC110115428	2.3	2.6	2.2	2.1	2.7	2.7	1.9	1.7	1.8
LOC114578373	2.6	3	3.1	3	3.1	3.5	2.8	2.8	2.9
LOC110098173	2.3	0.9	1.4	2	1.8	2.2	1.5	1.2	1.6
LOC110094042	4.7	5.2	4.9	4.4	4.5	4.9	4.7	4.8	4.6
LOC110114026	4.8	5.2	4.7	4.6	4.1	4.4	5.3	5.2	5.2
LOC110095323	4.7	5	5.1	4.9	5.2	5.1	5.1	5	4.9
LOC110110960	1.6	0.6	1	2.2	1.5	2.1	0.6	0.3	2.3
LOC110116468	6.5	6.4	6.3	6	6.3	6.3	6.4	6.6	6.6
LOC110097305	3.2	3.3	3.3	3.8	3.5	3.8	3.4	3.8	4.5
LOC110101859	4.9	5.4	5	5.1	5.3	5.2	5.2	5	5
LOC110101272	4.9	4.4	4.6	4.9	4.7	4.9	4.5	4.5	5.2
LOC110108726	6.7	7	7.6	6.1	3.5	2.5	7.3	8	7.2
LOC110092693	1.8	1.7	1.8	2	2.2	2.2	2	1.9	2.4
LOC110094982	4.5	3.3	4	3.3	3.3	4	2.4	2.3	2.7
LOC110108135	9.7	9.9	10.1	10.2	10.4	10.3	9.7	9.9	9.5
LOC110093273	3.6	3.8	3.1	2.9	3.2	3.6	3.7	3.6	3.7
LOC110095351	3.5	1.7	1.9	3.9	3.1	3.2	2.3	3.1	3.9
LOC110111121	6	6.6	6.7	5.8	6.3	6.3	6.8	6.7	6.4
LOC110105306	3.5	3.5	4	3.4	4	3.9	3.4	3.4	3.5
LOC110092055	3.6	3.6	3.5	3.2	3.7	3.4	3.4	3.4	3.7
LOC110095313	4	3.6	3.6	3.9	4	4	3.8	3.8	3.9
LOC110110889	4.2	3.9	4	3.5	3.8	3.8	2.6	2.8	3
LOC110108030	3.8	3.4	3.5	4	4.9	5.1	3.3	3.4	3.7
LOC110114132	6.7	7.1	7.2	6.5	7	7	5.8	5.8	6.5
LOC110105446	2	1.7	2.1	2.8	1.6	2.2	2.5	2.2	3
LOC110100407	6.5	6.7	6.7	6.4	6.6	6.5	6.8	6.6	6.4
LOC110107446	2.3	2.1	2.3	2.4	2.1	2.2	2.3	2.2	2.4
LOC110109521	2.6	2.5	2.5	2.5	2.8	2.9	2.1	1.8	2.5
LOC110104382	6.2	6.6	6.5	7.1	8.1	7.8	6.2	6.7	5.9
LOC110101153	4.4	4.2	4.3	4	4.1	4.3	4.5	4.3	4.5
LOC110109630	7.4	7.7	7.5	7.5	7.5	7.7	7.9	7.7	7.7
LOC110098735	5.3	5	5.3	4.9	5.4	5.5	4.3	4.5	4.5
LOC110101672	2.6	2.3	2.2	3	1.8	2.2	1.8	1.5	1.7
LOC110105664	3.8	3.3	3.3	4	3.4	3.6	3.6	3.5	3.9
LOC110101255	6.2	6.2	6	6.4	6.4	6.6	6.5	6.7	6.2
LOC110110589	4.8	4.3	4.4	5	4.8	4.9	4.4	4.5	5.1
LOC110094613	4.6	3.3	4.4	4.6	4.3	4.3	4.3	4.3	4.6
LOC110100972	3.2	3.1	3	3.6	3.2	3.3	3.1	3.1	3.7
LOC110096122	1.9	2	1.8	2.8	2.2	1.9	2.6	2.2	2.2
LOC110112856	8.6	8.8	8.6	8.3	8.2	8.2	8.8	8.7	8.4
LOC110106248	4.9	5.3	5	4.8	4.5	4.6	4.9	4.8	4.5
LOC110094211	3.2	2.9	3.1	3.6	3	3.2	3	3.2	3.6
LOC110098518	2.8	2.7	2.3	3	2.1	2.7	2.4	2.6	2.6
LOC110115969	5.2	5.3	5.2	5.1	5.1	4.9	5.1	5.1	5.2
LOC110103363	3.5	3.9	3.5	2.9	2.9	2.9	3.5	3.8	3.5
LOC110099786	4.1	3.6	3.6	4.2	3.6	3.7	3.5	3.6	4.1
LOC110113282	4.5	4.1	4.3	4.5	4.2	4.3	3.9	4.1	4.4
LOC110098038	4.1	4.1	3.8	3.6	3.5	3.9	3.7	3.5	3.9
LOC110098286	3.2	3.3	3.4	3.8	3.3	3.4	3.3	3.4	3.6
LOC110099376	7	7.3	7.3	6	6.8	6.8	6.4	6.1	6.4
LOC110116663	7.8	7.5	7.5	6.9	8	8	6.7	6.6	6.8
LOC110102343	8.4	8.3	8.3	8.4	8.6	8.6	8.6	8.6	8.6
LOC110106533	4.2	4	4.2	4	4.5	4.8	3.7	3.5	3.7
LOC110105789	7.3	6.9	6.6	7	6.9	7.2	6.3	6.4	6.6
LOC110105060	3.8	4	3.7	4.2	3.6	4	3.7	3.5	3.4
LOC110102311	4.8	4.6	4.9	4.9	5.4	5.1	4.4	4.5	4.4
LOC110116767	5.7	5.5	5.7	6.2	5.5	5.7	5.7	5.7	5.9
LOC110111754	3.1	2.7	3	2.9	3.2	3.6	2.7	3	2.8
LOC110104950	5.2	5.4	5.2	5.2	4.9	5	5.4	5.5	5.1
LOC110098751	6.6	6.7	6.7	6	5.9	6	6.4	6.4	6.3
LOC110113255	8.6	8.8	8.5	8	8.4	8.5	7.9	8.2	7.8
LOC110100784	5.2	5.2	5.2	5	4.8	4.9	5.2	5.1	4.7
LOC110116100	3.1	2.5	2.7	2.9	2.5	3	2.6	2.3	2.6
LOC110095018	4.1	3.9	3.9	4	4.3	4.3	3.1	3	3.2
LOC110104424	1.4	2	1.1	1.6	0.9	1.8	1.7	0.9	1.1
LOC110096549	3	2.3	2.5	2.6	3.2	2.8	2.8	2.7	3.1
LOC110098962	5.2	5.6	5.7	4.8	4.8	5	5.5	5.5	5.3
LOC110101180	6	6	6	6.1	6.7	6.6	5.9	5.5	5.6
LOC110110285	2.9	3.2	3.3	1.5	1.8	2.3	3.2	3.4	2.9
LOC110100807	2.3	1.6	1.9	2.7	2.1	2.3	1.9	2.1	2.7
LOC110092273	2.4	2.5	2.4	2	2	2.4	2.7	2.2	2.8
LOC110093744	5.3	5.5	5.4	4.8	5	5.2	5.4	5.5	5.3
LOC110104190	5.2	5.3	5.2	4.6	4.7	4.5	4.9	4.9	4.7
LOC110104669	2.2	2	1.9	2.9	2.8	2.8	2.2	2.1	2.7
LOC110098866	3.2	1.6	2.1	3.7	2.8	3.1	2.8	2.9	3.9
LOC110097975	2	2.1	2	1.7	2.3	1.8	1.4	1.9	1.7
LOC110095647	2	1.7	2	2.3	1.9	2	1.8	1.9	2.3
LOC110115957	3.3	3	3	3.5	3.4	3.2	3	3.1	3.4
LOC110109531	3.6	4	3.8	3.8	5	4.6	4.5	3.9	3.8
LOC110108115	1.6	1.5	1.4	2.1	2.2	1.4	1.3	1.3	2.6
LOC110092200	2	0.6	1.2	2.9	1.2	1.9	1.2	1.8	3
LOC110107294	4.1	3.9	3.5	4.8	3.8	3.8	4.4	4	4.7
LOC110099621	1.9	1.9	1.5	1.7	1.4	1.6	0.9	1.2	0.9
LOC110093327	3.5	3.4	3.2	3.4	3.2	3.2	3.2	3.2	3.2
LOC110100835	1.8	1.5	1.3	1.7	1.8	1.6	1.6	1.7	1.9
LOC110112438	4.7	5	4.9	4.6	4.7	4.9	4.7	4.9	4.3
LOC110102559	5.4	5.7	5.6	5.2	4.6	4.9	5.5	5.5	5.1
LOC110096111	7.9	7.6	7.7	7	7.7	7.6	7.3	7.3	7.9
LOC110111276	3.7	3.5	3.8	3.3	3.3	3.4	3.4	3.3	3.3
LOC110110963	4	3.8	3.6	4.6	3.8	4.5	4	4.3	4.3
LOC110108843	3.4	2.4	3	4	3.6	3.6	3.2	3.4	4.1
LOC110093296	4.5	4.6	4.6	4.6	4.6	4.5	4.3	4.4	4.1
LOC110115741	6.5	6.2	7	5.5	5.9	6.1	5.4	5.6	5.6
LOC110096950	4.8	4.7	4.7	4	4	4.1	4.8	5.1	4.9
LOC110108753	2.5	2.6	2.1	2.7	1.7	1.9	2.4	2.3	2.1
LOC110093204	4.5	4.5	4.3	4.9	4.7	4.8	4.6	4.8	4.5
LOC110102395	4.5	4.2	4.1	4.3	5	5.5	4.5	5	4
LOC110116396	4	3.9	3.6	4.3	3.5	3.4	4.6	4.5	4.7
LOC110114251	6.8	6.7	6.7	6.7	7	7	6.7	6.9	6.7
LOC110110026	2.4	2.7	2.6	2.7	2.5	2.8	2.5	2.4	2.1
LOC110099184	5.5	5.5	5.4	5.4	5.3	5.2	5.6	5.4	5.6
LOC110092935	2.7	2.4	2.5	2.5	2.5	2.9	2.6	2.6	2.7
LOC110097442	6.5	6.7	6.7	6.7	7.2	7.1	6	6.3	6.1
LOC110110066	3.5	3.1	3.2	3.3	3.2	3.2	3.5	3.4	3.7
LOC110111922	2.6	2.9	2.6	2.2	2	2.1	2.4	2.3	2.2
LOC110112288	5.1	5.3	5.3	4.9	4.9	5	5.7	5.6	4.9
LOC110101168	2.1	2	2.2	2.5	2.1	2.6	2.5	2.6	2.1
LOC110114765	3.6	3.7	3.8	3.3	3.4	3.5	3.6	3.2	3.4
LOC110099193	7.2	7	6.4	6.8	7.3	7.4	5.5	4.8	4.3
LOC110106856	7.2	7.2	7.3	7.2	7.7	7.6	7.4	7.4	7.3
LOC110113474	6.1	6.1	6.3	5.7	5.7	5.5	6.1	6.1	5.9
LOC110103316	5.5	5.8	5.9	5.5	6.7	6.6	4.5	4.4	4.5
LOC110101345	3.9	4.3	3.9	3.6	3.9	3.6	4.3	4.3	4.3
LOC110094563	3.4	3	2.7	3.3	2.8	3	3.2	3.4	2.5
LOC110105889	4.3	4.4	4.3	3.9	4	4.3	4.2	4.3	4.2
LOC114579336	1.2	1.2	1.6	2	1.3	1.6	1.2	1.3	2.4
LOC110093060	7.8	8	8	7.1	7.1	7.2	8	7.9	7.6
LOC110101443	10	10.1	10	9.3	9.6	9.6	9.6	9.7	9.5
LOC110099401	6.9	7.1	7.2	6.5	6.7	6.4	6.9	6.9	6.6
LOC110105537	5.3	5.4	5.4	5.9	5.2	5.2	5.3	5.7	5.3
LOC110102737	5.1	5	5	5.1	5.1	5	5	5.1	5.1
LOC110101692	5.4	5.6	5.9	5.5	4.8	4.9	5.4	5.6	5.6
LOC110101045	5.4	5.6	5.5	5.3	5	5.1	5.5	5.4	5.3
LOC110096926	5.2	5.2	5.4	4.9	5.3	5.2	4.7	4.5	4.4
LOC110107890	5.1	5.3	5.3	5	5	5.2	4.9	4.9	5.1
LOC110096957	3	2.7	2.9	3	2.6	3.1	2.3	2.5	2.2
LOC110112484	4.6	4.8	4.6	4.3	4.8	5	3.7	4.2	3.7
LOC110098668	2.7	2.7	2.4	1.9	1.8	1.4	3.4	3.3	3.4
LOC110110993	4.8	4.7	4.9	4.8	5.1	4.9	4	4.1	4.3
LOC110116761	3.5	3.1	3.2	3.9	3.6	3.5	3.2	3.3	3.8
LOC110101438	4.5	4.8	4.6	4.6	4.6	4.5	4.8	4.8	4.4
LOC110094631	5.3	5.5	5.5	5.5	5.7	5.6	5.7	5.6	5.8
LOC110095913	3.8	3.5	3.6	3.9	4.5	4.3	3.8	4	3.9
LOC110097857	4.7	4.7	4.5	4.4	4.6	4.4	3.8	4	3.7
LOC110102987	3.5	3.5	3.4	3.3	3.2	3.2	3.2	3	3.2
LOC110095481	6.3	6.6	6.5	6.2	6.2	6.3	6.6	6.4	6.1
LOC110111997	4.3	3.9	3.9	4.5	3.9	4.1	4.3	4.3	4.5
LOC110105991	5.8	6	6	5.6	6.1	6.1	5.1	5.2	4.9
LOC110101902	5.8	5.4	5.4	6.6	6.5	6.4	4.9	5.3	5.2
LOC110099321	3.8	3.6	3.4	3.9	3.6	3.7	3.7	3.6	3.9
LOC110102465	2.1	1.9	1.8	2.2	2.3	2.4	2	2.2	2.2
LOC110106247	5.5	5.5	5.5	6.4	6.8	7.2	4.7	4.6	4.6
LOC110100283	3.2	3.1	3	3.6	2.6	3.1	2.5	2.7	3
LOC110105932	5.4	5.6	5.4	6.4	5.4	5.6	6.8	7	6.6
LOC110105268	4.9	4.8	4.7	5.2	4.7	5.1	4.6	4.8	5.4
LOC110108327	6.5	6.7	6.6	6.1	6.1	6.1	6.5	6.3	6.1
LOC110097968	4	4	4	4.7	4.5	4.2	4	3.8	4.1
LOC110101735	5.8	5.6	5.8	5.7	5.5	5.5	5.7	5.7	5.7
LOC110101577	4.2	4.3	4.4	4.1	4.3	3.9	3.9	4.1	4
LOC110112002	5.1	5.2	5	4.9	5.1	5.6	5	5.1	4.8
LOC110104418	4.3	3.9	4	4.8	4.5	4.5	4.1	4.1	4.2
LOC110100173	2.6	3	3	3.3	2.7	2.8	2.5	2.8	2.7
LOC110113927	3.5	3.2	3.2	4.1	3.9	4	3.5	3.6	3.9
LOC110109874	6	5.8	6.3	7.1	6.4	6.5	6.2	6.6	6.3
LOC110111423	5.1	4.9	4.7	5	4.7	4.7	5	4.9	5.3
LOC110103521	3.3	2.6	2.6	2.7	3.1	3.3	3.3	2.7	2.5
LOC110099647	1.6	1.5	0.7	2.1	1.3	1.9	1.7	1.3	2
LOC110108269	3.6	3.2	3.4	4	3.6	3.7	3.3	3.5	4
LOC110099446	4.3	4.2	3.9	4.3	3.4	3.8	3.4	3.4	3.3
LOC110106200	5	5.2	5	5	4.7	5	4.8	4.8	4.8
LOC110109286	2.4	2.2	2	2.5	2.1	2.3	2	1.9	2.4
LOC110096303	6.3	6.3	6.1	6.4	5.2	5.2	5.9	5.8	5.6
LOC110095410	6.3	6.6	6.5	6.1	6.1	6.2	6.4	6.4	6.1
LOC110109212	3.2	3.4	3.2	3.5	3	2.8	3.5	3.1	3.7
LOC110110932	1.9	1.8	2.1	2.1	1.8	2.2	1.7	1.7	2.7
LOC110101948	5.3	5.7	5.6	5.4	5.8	5.7	5.7	5.6	5.3
LOC110092581	2.2	1.8	2	2.5	1.7	2.1	2.1	1.9	2.4
LOC110109169	3.1	3.1	3.2	2.8	3.1	2.6	2.9	2.9	3.1
LOC110112842	2.2	2.5	1.4	2.1	1.2	1.7	1.1	1.1	1.1
LOC110115419	3.2	3.1	2.9	3.1	3.2	3.3	3	2.9	3.2
LOC110098885	6.4	6.6	6.5	6.1	6	6	6.7	6.6	6.5
LOC110113890	5.3	5	5.4	6.2	7.5	7.2	3.3	3.6	3.7
LOC110091933	4	4.5	4.7	4.3	4.8	4.6	3.2	3.3	3.2
LOC110111587	2.5	2.7	2	2.8	2	2.1	2.3	2.5	1.6
LOC110097778	2.8	2.6	2.6	2.6	2.6	2.5	2.5	2.6	2.7
LOC110093303	2.9	2.7	2.8	3.1	2.8	2.8	2.9	2.9	3
LOC110103577	2.7	3.5	2.8	2.7	3.7	4	2.8	3.5	3.1
LOC110106494	8.3	8.2	7.8	7.9	8.2	8.1	7.2	7.2	6.8
[truncated: 12,467 more rows]
